# Supplementary material for: A Pan-Cancer Analysis Revealing the Dual Roles of Lysine (K)-Specific Demethylase 6B in Tumorigenesis and Immunity
Source: Front Genet. 2022 Jun 14;13:912003. doi: 10.3389/fgene.2022.912003 (PMC9246050; doi:10.3389/fgene.2022.912003)
Supplement: Supplementary file 1 [file Table2.xlsx]

## Sheet: Sheet 1
ONTOLOGY	ID	Description	GeneRatio	BgRatio	pvalue	p.adjust	qvalue	geneID	Count
BP	GO:0016570	histone modification	10/25	454/18670	1.54481e-10	1.40188e-07	8.1211e-08	KMT2A/RBBP5/RUVBL1/ASH2L/RUVBL2/WDR5/KDM6B/PHF20/KDM7A/LEO1	10
BP	GO:0016569	covalent chromatin modification	10/25	474/18670	2.35215e-10	1.40188e-07	8.1211e-08	KMT2A/RBBP5/RUVBL1/ASH2L/RUVBL2/WDR5/KDM6B/PHF20/KDM7A/LEO1	10
BP	GO:0043967	histone H4 acetylation	5/25	67/18670	2.56942e-08	1.02091e-05	5.91416e-06	KMT2A/RUVBL1/RUVBL2/WDR5/PHF20	5
BP	GO:1904837	beta-catenin-TCF complex assembly	4/25	30/18670	6.69153e-08	1.99408e-05	1.15517e-05	RBBP5/RUVBL1/ASH2L/LEO1	4
BP	GO:0006457	protein folding	6/25	227/18670	4.41445e-07	0.00010524	6.09659e-05	HSP90AA1/HSP90AB1/HSP90B1/TRAP1/DNAJA2/RUVBL2	6
BP	GO:0018205	peptidyl-lysine modification	7/25	397/18670	6.43931e-07	0.000127928	7.41086e-05	KMT2A/RBBP5/RUVBL1/ASH2L/RUVBL2/WDR5/PHF20	7
BP	GO:0051568	histone H3-K4 methylation	4/25	56/18670	8.76062e-07	0.000149181	8.64205e-05	KMT2A/RBBP5/ASH2L/WDR5	4
BP	GO:0016573	histone acetylation	5/25	156/18670	1.77293e-06	0.000264166	0.000153032	KMT2A/RUVBL1/RUVBL2/WDR5/PHF20	5
BP	GO:0018393	internal peptidyl-lysine acetylation	5/25	161/18670	2.07078e-06	0.000274263	0.000158881	KMT2A/RUVBL1/RUVBL2/WDR5/PHF20	5
BP	GO:0006475	internal protein amino acid acetylation	5/25	166/18670	2.40672e-06	0.000275772	0.000159755	KMT2A/RUVBL1/RUVBL2/WDR5/PHF20	5
BP	GO:0018394	peptidyl-lysine acetylation	5/25	169/18670	2.62799e-06	0.000275772	0.000159755	KMT2A/RUVBL1/RUVBL2/WDR5/PHF20	5
BP	GO:0043984	histone H4-K16 acetylation	3/25	21/18670	2.77623e-06	0.000275772	0.000159755	KMT2A/WDR5/PHF20	3
BP	GO:0045652	regulation of megakaryocyte differentiation	4/25	79/18670	3.51028e-06	0.000321738	0.000186383	KMT2A/RBBP5/ASH2L/WDR5	4
BP	GO:0006338	chromatin remodeling	5/25	182/18670	3.77881e-06	0.000321738	0.000186383	CENPA/ESR1/RUVBL1/RUVBL2/KDM6B	5
BP	GO:0006473	protein acetylation	5/25	204/18670	6.59471e-06	0.00052406	0.000303588	KMT2A/RUVBL1/RUVBL2/WDR5/PHF20	5
BP	GO:0035690	cellular response to drug	6/25	369/18670	7.37551e-06	0.000535917	0.000310457	HSP90AB1/KMT2A/HSP90B1/KLF4/TRAP1/KDM6B	6
BP	GO:0030219	megakaryocyte differentiation	4/25	96/18670	7.64311e-06	0.000535917	0.000310457	KMT2A/RBBP5/ASH2L/WDR5	4
BP	GO:0042176	regulation of protein catabolic process	6/25	381/18670	8.85418e-06	0.000586344	0.000339669	HFE/HSP90AA1/HSP90AB1/NEDD4/UBQLN1/ITCH	6
BP	GO:1903426	regulation of reactive oxygen species biosynthetic process	4/25	101/18670	9.35171e-06	0.000586697	0.000339874	HSP90AA1/HSP90AB1/KLF4/TRAP1	4
BP	GO:0030099	myeloid cell differentiation	6/25	416/18670	1.45947e-05	0.000787827	0.000456389	RBPJ/KMT2A/RBBP5/ASH2L/WDR5/LEO1	6
BP	GO:0051973	positive regulation of telomerase activity	3/25	36/18670	1.47077e-05	0.000787827	0.000456389	HSP90AA1/HSP90AB1/KLF4	3
BP	GO:0034968	histone lysine methylation	4/25	114/18670	1.51059e-05	0.000787827	0.000456389	KMT2A/RBBP5/ASH2L/WDR5	4
BP	GO:0043161	proteasome-mediated ubiquitin-dependent protein catabolic process	6/25	419/18670	1.52014e-05	0.000787827	0.000456389	HFE/HSP90AB1/NEDD4/HSP90B1/UBQLN1/ITCH	6
BP	GO:0043543	protein acylation	5/25	248/18670	1.69819e-05	0.000843436	0.000488603	KMT2A/RUVBL1/RUVBL2/WDR5/PHF20	5
BP	GO:0045637	regulation of myeloid cell differentiation	5/25	251/18670	1.79945e-05	0.000857978	0.000497027	KMT2A/RBBP5/ASH2L/WDR5/LEO1	5
BP	GO:1903409	reactive oxygen species biosynthetic process	4/25	122/18670	1.97408e-05	0.000905038	0.000524289	HSP90AA1/HSP90AB1/KLF4/TRAP1	4
BP	GO:0018022	peptidyl-lysine methylation	4/25	129/18670	2.45881e-05	0.00107554	0.000623062	KMT2A/RBBP5/ASH2L/WDR5	4
BP	GO:0045429	positive regulation of nitric oxide biosynthetic process	3/25	43/18670	2.52644e-05	0.00107554	0.000623062	HSP90AA1/HSP90AB1/KLF4	3
BP	GO:1904407	positive regulation of nitric oxide metabolic process	3/25	44/18670	2.70891e-05	0.00111345	0.000645025	HSP90AA1/HSP90AB1/KLF4	3
BP	GO:0022618	ribonucleoprotein complex assembly	5/25	277/18670	2.88851e-05	0.0011477	0.000664865	HSP90AA1/HSP90AB1/RUVBL1/RUVBL2/WDR77	5
BP	GO:1903706	regulation of hemopoiesis	6/25	475/18670	3.08401e-05	0.0011762	0.000681373	KMT2A/RBBP5/ASH2L/WDR5/ITCH/LEO1	6
BP	GO:0010498	proteasomal protein catabolic process	6/25	477/18670	3.15758e-05	0.0011762	0.000681373	HFE/HSP90AB1/NEDD4/HSP90B1/UBQLN1/ITCH	6
BP	GO:0016571	histone methylation	4/25	139/18670	3.29603e-05	0.00119056	0.000689695	KMT2A/RBBP5/ASH2L/WDR5	4
BP	GO:0051972	regulation of telomerase activity	3/25	48/18670	3.52522e-05	0.0012359	0.000715957	HSP90AA1/HSP90AB1/KLF4	3
BP	GO:0071826	ribonucleoprotein complex subunit organization	5/25	291/18670	3.6563e-05	0.00124523	0.000721364	HSP90AA1/HSP90AB1/RUVBL1/RUVBL2/WDR77	5
BP	GO:1903428	positive regulation of reactive oxygen species biosynthetic process	3/25	57/18670	5.91644e-05	0.001959	0.00113485	HSP90AA1/HSP90AB1/KLF4	3
BP	GO:0006479	protein methylation	4/25	179/18670	8.82956e-05	0.00266157	0.00154185	KMT2A/RBBP5/ASH2L/WDR5	4
BP	GO:0008213	protein alkylation	4/25	179/18670	8.82956e-05	0.00266157	0.00154185	KMT2A/RBBP5/ASH2L/WDR5	4
BP	GO:0045428	regulation of nitric oxide biosynthetic process	3/25	66/18670	9.17951e-05	0.00266157	0.00154185	HSP90AA1/HSP90AB1/KLF4	3
BP	GO:0000491	small nucleolar ribonucleoprotein complex assembly	2/25	11/18670	9.39805e-05	0.00266157	0.00154185	RUVBL1/RUVBL2	2
BP	GO:0060525	prostate glandular acinus development	2/25	11/18670	9.39805e-05	0.00266157	0.00154185	ESR1/WDR77	2
BP	GO:0060992	response to fungicide	2/25	11/18670	9.39805e-05	0.00266157	0.00154185	KLF4/KDM6B	2
BP	GO:2000573	positive regulation of DNA biosynthetic process	3/25	67/18670	9.60131e-05	0.00266157	0.00154185	HSP90AA1/HSP90AB1/KLF4	3
BP	GO:2000377	regulation of reactive oxygen species metabolic process	4/25	195/18670	0.000122917	0.00328454	0.00190273	HSP90AA1/HSP90AB1/KLF4/TRAP1	4
BP	GO:0043627	response to estrogen	3/25	73/18670	0.000123997	0.00328454	0.00190273	ESR1/RBBP5/ASH2L	3
BP	GO:0002221	pattern recognition receptor signaling pathway	4/25	197/18670	0.000127847	0.00331292	0.00191917	ESR1/HSP90B1/UBQLN1/ITCH	4
BP	GO:1902947	regulation of tau-protein kinase activity	2/25	13/18670	0.000133063	0.0033747	0.00195496	HSP90AA1/HSP90AB1	2
BP	GO:0006809	nitric oxide biosynthetic process	3/25	77/18670	0.000145321	0.0036088	0.00209058	HSP90AA1/HSP90AB1/KLF4	3
BP	GO:1900121	negative regulation of receptor binding	2/25	14/18670	0.000155112	0.00377335	0.0021859	HFE/RUVBL2	2
BP	GO:0034502	protein localization to chromosome	3/25	82/18670	0.000175159	0.00402196	0.00232993	CENPA/ESR1/RUVBL2	3
BP	GO:0046209	nitric oxide metabolic process	3/25	82/18670	0.000175159	0.00402196	0.00232993	HSP90AA1/HSP90AB1/KLF4	3
BP	GO:0045732	positive regulation of protein catabolic process	4/25	214/18670	0.000175748	0.00402196	0.00232993	HSP90AA1/NEDD4/UBQLN1/ITCH	4
BP	GO:1904874	positive regulation of telomerase RNA localization to Cajal body	2/25	15/18670	0.000178829	0.00402196	0.00232993	RUVBL1/RUVBL2	2
BP	GO:2001057	reactive nitrogen species metabolic process	3/25	85/18670	0.000194836	0.00430084	0.00249148	HSP90AA1/HSP90AB1/KLF4	3
BP	GO:0043981	histone H4-K5 acetylation	2/25	16/18670	0.000204208	0.00434672	0.00251806	WDR5/PHF20	2
BP	GO:0043982	histone H4-K8 acetylation	2/25	16/18670	0.000204208	0.00434672	0.00251806	WDR5/PHF20	2
BP	GO:0043968	histone H2A acetylation	2/25	17/18670	0.000231246	0.00483588	0.00280143	RUVBL1/RUVBL2	2
BP	GO:1903320	regulation of protein modification by small protein conjugation or removal	4/25	231/18670	0.000235468	0.00483927	0.00280339	HSP90AA1/HSP90AB1/UBQLN1/ITCH	4
BP	GO:1904872	regulation of telomerase RNA localization to Cajal body	2/25	18/18670	0.000259938	0.00524265	0.00303707	RUVBL1/RUVBL2	2
BP	GO:0045088	regulation of innate immune response	5/25	452/18670	0.000289555	0.00524265	0.00303707	ESR1/HSP90AB1/HSP90B1/UBQLN1/ITCH	5
BP	GO:0051896	regulation of protein kinase B signaling	4/25	244/18670	0.000290108	0.00524265	0.00303707	ESR1/HSP90AA1/HSP90AB1/KLF4	4
BP	GO:0051131	chaperone-mediated protein complex assembly	2/25	19/18670	0.000290281	0.00524265	0.00303707	HSP90AA1/HSP90AB1	2
BP	GO:0090670	RNA localization to Cajal body	2/25	19/18670	0.000290281	0.00524265	0.00303707	RUVBL1/RUVBL2	2
BP	GO:0090671	telomerase RNA localization to Cajal body	2/25	19/18670	0.000290281	0.00524265	0.00303707	RUVBL1/RUVBL2	2
BP	GO:0090672	telomerase RNA localization	2/25	19/18670	0.000290281	0.00524265	0.00303707	RUVBL1/RUVBL2	2
BP	GO:0090685	RNA localization to nucleus	2/25	19/18670	0.000290281	0.00524265	0.00303707	RUVBL1/RUVBL2	2
BP	GO:1903362	regulation of cellular protein catabolic process	4/25	247/18670	0.000303909	0.00535705	0.00310334	HFE/HSP90AA1/HSP90AB1/UBQLN1	4
BP	GO:0070301	cellular response to hydrogen peroxide	3/25	99/18670	0.000305604	0.00535705	0.00310334	KLF4/TRAP1/KDM6B	3
BP	GO:2000379	positive regulation of reactive oxygen species metabolic process	3/25	102/18670	0.000333654	0.005764	0.00333909	HSP90AA1/HSP90AB1/KLF4	3
BP	GO:0090100	positive regulation of transmembrane receptor protein serine/threonine kinase signaling pathway	3/25	104/18670	0.000353248	0.00593205	0.00343644	HFE/HSP90AB1/RBPJ	3
BP	GO:0048863	stem cell differentiation	4/25	257/18670	0.000353335	0.00593205	0.00343644	ESR1/RBPJ/KMT2A/ITCH	4
BP	GO:0042136	neurotransmitter biosynthetic process	3/25	106/18670	0.000373568	0.00618463	0.00358276	HSP90AA1/HSP90AB1/KLF4	3
BP	GO:2000278	regulation of DNA biosynthetic process	3/25	108/18670	0.000394628	0.0064438	0.00373289	HSP90AA1/HSP90AB1/KLF4	3
BP	GO:0043491	protein kinase B signaling	4/25	269/18670	0.000419972	0.00676496	0.00391894	ESR1/HSP90AA1/HSP90AB1/KLF4	4
BP	GO:0045165	cell fate commitment	4/25	270/18670	0.000425903	0.00676902	0.0039213	RBPJ/KLF4/KDM6B/LEO1	4
BP	GO:0072593	reactive oxygen species metabolic process	4/25	284/18670	0.000515378	0.0080833	0.00468266	HSP90AA1/HSP90AB1/KLF4/TRAP1	4
BP	GO:1900120	regulation of receptor binding	2/25	26/18670	0.000548543	0.00840983	0.00487182	HFE/RUVBL2	2
BP	GO:0001704	formation of primary germ layer	3/25	121/18670	0.000550308	0.00840983	0.00487182	KLF4/KDM6B/LEO1	3
BP	GO:0032434	regulation of proteasomal ubiquitin-dependent protein catabolic process	3/25	122/18670	0.000563683	0.00850519	0.00492706	HFE/HSP90AB1/UBQLN1	3
BP	GO:1902175	regulation of oxidative stress-induced intrinsic apoptotic signaling pathway	2/25	27/18670	0.000591941	0.00881992	0.00510938	TRAP1/UBQLN1	2
BP	GO:0001818	negative regulation of cytokine production	4/25	296/18670	0.000602136	0.00886107	0.00513322	HFE/HSP90AB1/KLF4/ITCH	4
BP	GO:0002758	innate immune response-activating signal transduction	4/25	298/18670	0.000617546	0.00897701	0.00520039	ESR1/HSP90B1/UBQLN1/ITCH	4
BP	GO:0070076	histone lysine demethylation	2/25	28/18670	0.000636952	0.00903865	0.00523609	KDM6B/KDM7A	2
BP	GO:0071168	protein localization to chromatin	2/25	28/18670	0.000636952	0.00903865	0.00523609	ESR1/RUVBL2	2
BP	GO:0034599	cellular response to oxidative stress	4/25	302/18670	0.000649205	0.00910415	0.00527404	KLF4/TRAP1/KDM6B/UBQLN1	4
BP	GO:0016577	histone demethylation	2/25	29/18670	0.000683572	0.00947463	0.00548866	KDM6B/KDM7A	2
BP	GO:0043414	macromolecule methylation	4/25	309/18670	0.000707365	0.00969171	0.00561441	KMT2A/RBBP5/ASH2L/WDR5	4
BP	GO:0030010	establishment of cell polarity	3/25	135/18670	0.000756863	0.0102384	0.00593113	CENPA/HSP90AA1/HSP90AB1	3
BP	GO:0006898	receptor-mediated endocytosis	4/25	316/18670	0.000769138	0.0102384	0.00593113	HFE/HSP90AA1/NEDD4/HSP90B1	4
BP	GO:0006482	protein demethylation	2/25	31/18670	0.000781626	0.0102384	0.00593113	KDM6B/KDM7A	2
BP	GO:0008214	protein dealkylation	2/25	31/18670	0.000781626	0.0102384	0.00593113	KDM6B/KDM7A	2
BP	GO:0002218	activation of innate immune response	4/25	319/18670	0.00079675	0.0103231	0.00598018	ESR1/HSP90B1/UBQLN1/ITCH	4
BP	GO:0046677	response to antibiotic	4/25	327/18670	0.000873812	0.0111998	0.00648806	HSP90AA1/KLF4/TRAP1/KDM6B	4
BP	GO:2001038	regulation of cellular response to drug	2/25	33/18670	0.000886069	0.0112361	0.00650908	KMT2A/TRAP1	2
BP	GO:0060795	cell fate commitment involved in formation of primary germ layer	2/25	34/18670	0.000940676	0.0115366	0.00668315	KLF4/LEO1	2
BP	GO:0002224	toll-like receptor signaling pathway	3/25	146/18670	0.000949721	0.0115366	0.00668315	ESR1/HSP90B1/UBQLN1	3
BP	GO:0042542	response to hydrogen peroxide	3/25	146/18670	0.000949721	0.0115366	0.00668315	KLF4/TRAP1/KDM6B	3
BP	GO:0060070	canonical Wnt signaling pathway	4/25	335/18670	0.000956014	0.0115366	0.00668315	RBPJ/RUVBL1/KLF4/RUVBL2	4
BP	GO:0071236	cellular response to antibiotic	3/25	147/18670	0.000968652	0.0115366	0.00668315	KLF4/TRAP1/KDM6B	3
BP	GO:0021955	central nervous system neuron axonogenesis	2/25	35/18670	0.000996869	0.0115366	0.00668315	HSP90AA1/HSP90AB1	2
BP	GO:0032435	negative regulation of proteasomal ubiquitin-dependent protein catabolic process	2/25	35/18670	0.000996869	0.0115366	0.00668315	HFE/HSP90AB1	2
BP	GO:0032801	receptor catabolic process	2/25	35/18670	0.000996869	0.0115366	0.00668315	NEDD4/ITCH	2
BP	GO:0048333	mesodermal cell differentiation	2/25	35/18670	0.000996869	0.0115366	0.00668315	KLF4/KDM6B	2
BP	GO:2000058	regulation of ubiquitin-dependent protein catabolic process	3/25	149/18670	0.00100723	0.0115444	0.00668768	HFE/HSP90AB1/UBQLN1	3
BP	GO:0071392	cellular response to estradiol stimulus	2/25	36/18670	0.00105464	0.0119727	0.0069358	ESR1/RUVBL2	2
BP	GO:0042133	neurotransmitter metabolic process	3/25	153/18670	0.00108728	0.0122268	0.007083	HSP90AA1/HSP90AB1/KLF4	3
BP	GO:0019827	stem cell population maintenance	3/25	157/18670	0.00117126	0.0130481	0.00755877	RBPJ/KLF4/LEO1	3
BP	GO:0098727	maintenance of cell number	3/25	159/18670	0.00121475	0.0134072	0.00776682	RBPJ/KLF4/LEO1	3
BP	GO:0030111	regulation of Wnt signaling pathway	4/25	363/18670	0.00128691	0.0139762	0.00809641	ESR1/RBPJ/RUVBL1/RUVBL2	4
BP	GO:0042026	protein refolding	2/25	40/18670	0.00130147	0.0139762	0.00809641	HSP90AA1/DNAJA2	2
BP	GO:2000008	regulation of protein localization to cell surface	2/25	40/18670	0.00130147	0.0139762	0.00809641	HFE/HSP90AB1	2
BP	GO:0032259	methylation	4/25	366/18670	0.00132657	0.0141185	0.00817883	KMT2A/RBBP5/ASH2L/WDR5	4
BP	GO:0051098	regulation of binding	4/25	373/18670	0.00142243	0.0148796	0.00861977	HFE/HSP90AB1/KLF4/RUVBL2	4
BP	GO:0034614	cellular response to reactive oxygen species	3/25	168/18670	0.00142305	0.0148796	0.00861977	KLF4/TRAP1/KDM6B	3
BP	GO:0043433	negative regulation of DNA-binding transcription factor activity	3/25	170/18670	0.0014722	0.0152596	0.00883991	ESR1/KLF4/ITCH	3
BP	GO:0008631	intrinsic apoptotic signaling pathway in response to oxidative stress	2/25	43/18670	0.00150301	0.0154447	0.00894711	TRAP1/UBQLN1	2
BP	GO:0045089	positive regulation of innate immune response	4/25	381/18670	0.00153784	0.0156675	0.00907621	ESR1/HSP90B1/UBQLN1/ITCH	4
BP	GO:0034080	CENP-A containing nucleosome assembly	2/25	44/18670	0.00157329	0.0157593	0.00912938	CENPA/RUVBL1	2
BP	GO:0061641	CENP-A containing chromatin organization	2/25	44/18670	0.00157329	0.0157593	0.00912938	CENPA/RUVBL1	2
BP	GO:0006986	response to unfolded protein	3/25	176/18670	0.00162601	0.0158869	0.0092033	HSP90AA1/HSP90AB1/HSP90B1	3
BP	GO:0009408	response to heat	3/25	176/18670	0.00162601	0.0158869	0.0092033	HSP90AA1/HSP90AB1/DNAJA2	3
BP	GO:0051897	positive regulation of protein kinase B signaling	3/25	176/18670	0.00162601	0.0158869	0.0092033	ESR1/HSP90AA1/HSP90AB1	3
BP	GO:0051099	positive regulation of binding	3/25	179/18670	0.00170656	0.0165196	0.00956983	HFE/HSP90AB1/KLF4	3
BP	GO:0002437	inflammatory response to antigenic stimulus	2/25	46/18670	0.00171848	0.0165196	0.00956983	RBPJ/KDM6B	2
BP	GO:0061136	regulation of proteasomal protein catabolic process	3/25	183/18670	0.00181779	0.0173263	0.0100371	HFE/HSP90AB1/UBQLN1	3
BP	GO:0030850	prostate gland development	2/25	48/18670	0.00186983	0.0173263	0.0100371	ESR1/WDR77	2
BP	GO:0031055	chromatin remodeling at centromere	2/25	48/18670	0.00186983	0.0173263	0.0100371	CENPA/RUVBL1	2
BP	GO:2000059	negative regulation of ubiquitin-dependent protein catabolic process	2/25	48/18670	0.00186983	0.0173263	0.0100371	HFE/HSP90AB1	2
BP	GO:0007369	gastrulation	3/25	185/18670	0.00187507	0.0173263	0.0100371	KLF4/KDM6B/LEO1	3
BP	GO:0070534	protein K63-linked ubiquitination	2/25	50/18670	0.0020273	0.0185888	0.0107685	NEDD4/ITCH	2
BP	GO:0071897	DNA biosynthetic process	3/25	196/18670	0.00221034	0.0201125	0.0116512	HSP90AA1/HSP90AB1/KLF4	3
BP	GO:0009896	positive regulation of catabolic process	4/25	423/18670	0.0022532	0.0203471	0.0117871	HSP90AA1/NEDD4/UBQLN1/ITCH	4
BP	GO:0035065	regulation of histone acetylation	2/25	53/18670	0.00227491	0.0203886	0.0118112	KMT2A/RUVBL2	2
BP	GO:0035966	response to topologically incorrect protein	3/25	199/18670	0.00230783	0.0205294	0.0118927	HSP90AA1/HSP90AB1/HSP90B1	3
BP	GO:0006336	DNA replication-independent nucleosome assembly	2/25	54/18670	0.00236047	0.0207846	0.0120405	CENPA/RUVBL1	2
BP	GO:0051052	regulation of DNA metabolic process	4/25	429/18670	0.00237139	0.0207846	0.0120405	HSP90AA1/HSP90AB1/KMT2A/KLF4	4
BP	GO:0048608	reproductive structure development	4/25	431/18670	0.00241173	0.0209335	0.0121268	ESR1/HSP90AB1/RBPJ/WDR77	4
BP	GO:0034724	DNA replication-independent nucleosome organization	2/25	55/18670	0.00244754	0.0209335	0.0121268	CENPA/RUVBL1	2
BP	GO:0048732	gland development	4/25	434/18670	0.00247312	0.0209335	0.0121268	ESR1/HFE/RBPJ/WDR77	4
BP	GO:0061458	reproductive system development	4/25	434/18670	0.00247312	0.0209335	0.0121268	ESR1/HSP90AB1/RBPJ/WDR77	4
BP	GO:0031396	regulation of protein ubiquitination	3/25	204/18670	0.00247619	0.0209335	0.0121268	HSP90AA1/HSP90AB1/UBQLN1	3
BP	GO:0034508	centromere complex assembly	2/25	56/18670	0.00253611	0.021289	0.0123328	CENPA/RUVBL1	2
BP	GO:1901799	negative regulation of proteasomal protein catabolic process	2/25	57/18670	0.00262618	0.021891	0.0126815	HFE/HSP90AB1	2
BP	GO:0007163	establishment or maintenance of cell polarity	3/25	210/18670	0.00268806	0.0222512	0.0128901	CENPA/HSP90AA1/HSP90AB1	3
BP	GO:2000756	regulation of peptidyl-lysine acetylation	2/25	59/18670	0.0028108	0.0230419	0.0133482	KMT2A/RUVBL2	2
BP	GO:1903050	regulation of proteolysis involved in cellular protein catabolic process	3/25	214/18670	0.00283537	0.0230419	0.0133482	HFE/HSP90AB1/UBQLN1	3
BP	GO:0006979	response to oxidative stress	4/25	451/18670	0.00284158	0.0230419	0.0133482	KLF4/TRAP1/KDM6B/UBQLN1	4
BP	GO:0043486	histone exchange	2/25	60/18670	0.00290535	0.0232428	0.0134646	CENPA/RUVBL1	2
BP	GO:0043966	histone H3 acetylation	2/25	60/18670	0.00290535	0.0232428	0.0134646	KMT2A/WDR5	2
BP	GO:0043393	regulation of protein binding	3/25	217/18670	0.00294907	0.0234352	0.013576	HFE/HSP90AB1/RUVBL2	3
BP	GO:0002683	negative regulation of immune system process	4/25	463/18670	0.00312339	0.0246561	0.0142833	HFE/UBQLN1/ITCH/LEO1	4
BP	GO:0034394	protein localization to cell surface	2/25	63/18670	0.00319787	0.025078	0.0145277	HFE/HSP90AB1	2
BP	GO:0051054	positive regulation of DNA metabolic process	3/25	228/18670	0.00338996	0.0264106	0.0152997	HSP90AA1/HSP90AB1/KLF4	3
BP	GO:0000302	response to reactive oxygen species	3/25	232/18670	0.00355978	0.0275536	0.0159618	KLF4/TRAP1/KDM6B	3
BP	GO:0060560	developmental growth involved in morphogenesis	3/25	235/18670	0.00369052	0.0283813	0.0164413	ESR1/HSP90AA1/HSP90AB1	3
BP	GO:0007004	telomere maintenance via telomerase	2/25	70/18670	0.00393177	0.0296624	0.0171835	HSP90AA1/HSP90AB1	2
BP	GO:0034121	regulation of toll-like receptor signaling pathway	2/25	70/18670	0.00393177	0.0296624	0.0171835	ESR1/UBQLN1	2
BP	GO:0070988	demethylation	2/25	70/18670	0.00393177	0.0296624	0.0171835	KDM6B/KDM7A	2
BP	GO:0090092	regulation of transmembrane receptor protein serine/threonine kinase signaling pathway	3/25	241/18670	0.00396077	0.0296933	0.0172014	HFE/HSP90AB1/RBPJ	3
BP	GO:0009266	response to temperature stimulus	3/25	243/18670	0.00405348	0.0301984	0.017494	HSP90AA1/HSP90AB1/DNAJA2	3
BP	GO:0035019	somatic stem cell population maintenance	2/25	72/18670	0.00415452	0.0303815	0.0176	RBPJ/KLF4	2
BP	GO:1902036	regulation of hematopoietic stem cell differentiation	2/25	72/18670	0.00415452	0.0303815	0.0176	KMT2A/ITCH	2
BP	GO:1903051	negative regulation of proteolysis involved in cellular protein catabolic process	2/25	72/18670	0.00415452	0.0303815	0.0176	HFE/HSP90AB1	2
BP	GO:0097237	cellular response to toxic substance	3/25	247/18670	0.00424285	0.0308127	0.0178498	KLF4/TRAP1/KDM6B	3
BP	GO:1901983	regulation of protein acetylation	2/25	73/18670	0.00426806	0.0308127	0.0178498	KMT2A/RUVBL2	2
BP	GO:0065004	protein-DNA complex assembly	3/25	248/18670	0.00429103	0.0308127	0.0178498	CENPA/ESR1/RUVBL1	3
BP	GO:0001707	mesoderm formation	2/25	75/18670	0.00449943	0.0319245	0.0184939	KLF4/KDM6B	2
BP	GO:1903201	regulation of oxidative stress-induced cell death	2/25	75/18670	0.00449943	0.0319245	0.0184939	TRAP1/UBQLN1	2
BP	GO:0006278	RNA-dependent DNA biosynthetic process	2/25	77/18670	0.00473651	0.0332113	0.0192393	HSP90AA1/HSP90AB1	2
BP	GO:0048332	mesoderm morphogenesis	2/25	77/18670	0.00473651	0.0332113	0.0192393	KLF4/KDM6B	2
BP	GO:0021954	central nervous system neuron development	2/25	78/18670	0.00485718	0.0334668	0.0193873	HSP90AA1/HSP90AB1	2
BP	GO:0030433	ubiquitin-dependent ERAD pathway	2/25	78/18670	0.00485718	0.0334668	0.0193873	HSP90B1/UBQLN1	2
BP	GO:0032413	negative regulation of ion transmembrane transporter activity	2/25	78/18670	0.00485718	0.0334668	0.0193873	NEDD4/UBQLN1	2
BP	GO:1900034	regulation of cellular response to heat	2/25	79/18670	0.00497927	0.0341108	0.0197604	HSP90AA1/HSP90AB1	2
BP	GO:0010833	telomere maintenance via telomere lengthening	2/25	82/18670	0.00535399	0.0362611	0.0210061	HSP90AA1/HSP90AB1	2
BP	GO:0034644	cellular response to UV	2/25	82/18670	0.00535399	0.0362611	0.0210061	NEDD4/RUVBL2	2
BP	GO:0060218	hematopoietic stem cell differentiation	2/25	83/18670	0.0054817	0.0369163	0.0213856	KMT2A/ITCH	2
BP	GO:1901532	regulation of hematopoietic progenitor cell differentiation	2/25	85/18670	0.00574132	0.0384475	0.0222726	KMT2A/ITCH	2
BP	GO:1903363	negative regulation of cellular protein catabolic process	2/25	86/18670	0.00587321	0.039111	0.022657	HFE/HSP90AB1	2
BP	GO:0030522	intracellular receptor signaling pathway	3/25	280/18670	0.0060125	0.0398161	0.0230655	ESR1/NEDD4/ITCH	3
BP	GO:0032088	negative regulation of NF-kappaB transcription factor activity	2/25	88/18670	0.00614116	0.0398978	0.0231128	KLF4/ITCH	2
BP	GO:0043044	ATP-dependent chromatin remodeling	2/25	88/18670	0.00614116	0.0398978	0.0231128	CENPA/RUVBL1	2
BP	GO:1900407	regulation of cellular response to oxidative stress	2/25	88/18670	0.00614116	0.0398978	0.0231128	TRAP1/UBQLN1	2
BP	GO:0016579	protein deubiquitination	3/25	283/18670	0.00619219	0.0398978	0.0231128	ESR1/RUVBL1/ITCH	3
BP	GO:0032409	regulation of transporter activity	3/25	283/18670	0.00619219	0.0398978	0.0231128	KMT2A/NEDD4/UBQLN1	3
BP	GO:0032410	negative regulation of transporter activity	2/25	89/18670	0.00627721	0.0402281	0.0233042	NEDD4/UBQLN1	2
BP	GO:0060828	regulation of canonical Wnt signaling pathway	3/25	286/18670	0.00637508	0.0406369	0.023541	RBPJ/RUVBL1/RUVBL2	3
BP	GO:0031058	positive regulation of histone modification	2/25	90/18670	0.00641463	0.0406715	0.023561	KMT2A/RUVBL2	2
BP	GO:0071824	protein-DNA complex subunit organization	3/25	288/18670	0.00649879	0.0409871	0.0237439	CENPA/ESR1/RUVBL1	3
BP	GO:1904063	negative regulation of cation transmembrane transport	2/25	91/18670	0.00655342	0.0411141	0.0238174	NEDD4/UBQLN1	2
BP	GO:0090287	regulation of cellular response to growth factor stimulus	3/25	292/18670	0.00675054	0.042129	0.0244054	HSP90AB1/RBPJ/NEDD4	3
BP	GO:0032092	positive regulation of protein binding	2/25	93/18670	0.0068351	0.0422147	0.024455	HFE/HSP90AB1	2
BP	GO:0036473	cell death in response to oxidative stress	2/25	93/18670	0.0068351	0.0422147	0.024455	TRAP1/UBQLN1	2
BP	GO:0070646	protein modification by small protein removal	3/25	299/18670	0.00720502	0.04427	0.0256457	ESR1/RUVBL1/ITCH	3
BP	GO:0048010	vascular endothelial growth factor receptor signaling pathway	2/25	96/18670	0.00726783	0.044427	0.0257366	HSP90AA1/NEDD4	2
BP	GO:1902882	regulation of response to oxidative stress	2/25	97/18670	0.00741478	0.045094	0.026123	TRAP1/UBQLN1	2
BP	GO:0036503	ERAD pathway	2/25	100/18670	0.00786369	0.047341	0.0274247	HSP90B1/UBQLN1	2
BP	GO:2001023	regulation of response to drug	2/25	100/18670	0.00786369	0.047341	0.0274247	KMT2A/TRAP1	2
BP	GO:0032091	negative regulation of protein binding	2/25	103/18670	0.00832463	0.049368	0.0285989	HFE/RUVBL2	2
BP	GO:0034766	negative regulation of ion transmembrane transport	2/25	103/18670	0.00832463	0.049368	0.0285989	NEDD4/UBQLN1	2
BP	GO:1905269	positive regulation of chromatin organization	2/25	103/18670	0.00832463	0.049368	0.0285989	KMT2A/RUVBL2	2
BP	GO:0033138	positive regulation of peptidyl-serine phosphorylation	2/25	105/18670	0.00863856	0.050976	0.0295304	HSP90AA1/HSP90AB1	2
BP	GO:0071103	DNA conformation change	3/25	327/18670	0.00920346	0.054042	0.0313066	CENPA/RUVBL1/RUVBL2	3
BP	GO:0032508	DNA duplex unwinding	2/25	110/18670	0.00944638	0.0551965	0.0319754	RUVBL1/RUVBL2	2
BP	GO:0002065	columnar/cuboidal epithelial cell differentiation	2/25	112/18670	0.00977864	0.0568592	0.0329386	RBPJ/WDR77	2
BP	GO:0045446	endothelial cell differentiation	2/25	114/18670	0.0101161	0.0585357	0.0339098	RBPJ/KDM6B	2
BP	GO:2000736	regulation of stem cell differentiation	2/25	116/18670	0.0104587	0.0602257	0.0348888	KMT2A/ITCH	2
BP	GO:0043666	regulation of phosphoprotein phosphatase activity	2/25	117/18670	0.0106319	0.0609288	0.0352961	HSP90AB1/HSP90B1	2
BP	GO:0007178	transmembrane receptor protein serine/threonine kinase signaling pathway	3/25	349/18670	0.010981	0.0623367	0.0361117	HFE/HSP90AB1/RBPJ	3
BP	GO:0032392	DNA geometric change	2/25	119/18670	0.0109821	0.0623367	0.0361117	RUVBL1/RUVBL2	2
BP	GO:0002698	negative regulation of immune effector process	2/25	120/18670	0.0111592	0.0630413	0.0365199	HFE/ITCH	2
BP	GO:0043618	regulation of transcription from RNA polymerase II promoter in response to stress	2/25	121/18670	0.0113375	0.0634472	0.036755	RBPJ/NEDD4	2
BP	GO:0048675	axon extension	2/25	121/18670	0.0113375	0.0634472	0.036755	HSP90AA1/HSP90AB1	2
BP	GO:0001505	regulation of neurotransmitter levels	3/25	354/18670	0.011411	0.0635602	0.0368205	HSP90AA1/HSP90AB1/KLF4	3
BP	GO:0001666	response to hypoxia	3/25	359/18670	0.0118506	0.0655596	0.0379787	RBPJ/HSP90B1/UBQLN1	3
BP	GO:0014066	regulation of phosphatidylinositol 3-kinase signaling	2/25	124/18670	0.0118799	0.0655596	0.0379787	NEDD4/KLF4	2
BP	GO:0031331	positive regulation of cellular catabolic process	3/25	361/18670	0.0120292	0.0657744	0.0381031	HSP90AA1/UBQLN1/ITCH	3
BP	GO:0043687	post-translational protein modification	3/25	361/18670	0.0120292	0.0657744	0.0381031	RBBP5/HSP90B1/WDR5	3
BP	GO:0045861	negative regulation of proteolysis	3/25	363/18670	0.0122093	0.0664545	0.0384971	HFE/HSP90AB1/KLF4	3
BP	GO:0043620	regulation of DNA-templated transcription in response to stress	2/25	127/18670	0.0124337	0.0670193	0.0388243	RBPJ/NEDD4	2
BP	GO:0034763	negative regulation of transmembrane transport	2/25	128/18670	0.0126207	0.0670193	0.0388243	NEDD4/UBQLN1	2
BP	GO:0071482	cellular response to light stimulus	2/25	129/18670	0.012809	0.0670193	0.0388243	NEDD4/RUVBL2	2
BP	GO:1903038	negative regulation of leukocyte cell-cell adhesion	2/25	129/18670	0.012809	0.0670193	0.0388243	HFE/KLF4	2
BP	GO:0036293	response to decreased oxygen levels	3/25	370/18670	0.0128522	0.0670193	0.0388243	RBPJ/HSP90B1/UBQLN1	3
BP	GO:0019062	virion attachment to host cell	1/25	10/18670	0.0133133	0.0670193	0.0388243	HSP90AB1	1
BP	GO:0036500	ATF6-mediated unfolded protein response	1/25	10/18670	0.0133133	0.0670193	0.0388243	HSP90B1	1
BP	GO:0060068	vagina development	1/25	10/18670	0.0133133	0.0670193	0.0388243	ESR1	1
BP	GO:0060768	regulation of epithelial cell proliferation involved in prostate gland development	1/25	10/18670	0.0133133	0.0670193	0.0388243	WDR77	1
BP	GO:0060923	cardiac muscle cell fate commitment	1/25	10/18670	0.0133133	0.0670193	0.0388243	RBPJ	1
BP	GO:0071281	cellular response to iron ion	1/25	10/18670	0.0133133	0.0670193	0.0388243	HFE	1
BP	GO:0097278	complement-dependent cytotoxicity	1/25	10/18670	0.0133133	0.0670193	0.0388243	HSP90AB1	1
BP	GO:1900122	positive regulation of receptor binding	1/25	10/18670	0.0133133	0.0670193	0.0388243	HFE	1
BP	GO:1903799	negative regulation of production of miRNAs involved in gene silencing by miRNA	1/25	10/18670	0.0133133	0.0670193	0.0388243	ESR1	1
BP	GO:2000644	regulation of receptor catabolic process	1/25	10/18670	0.0133133	0.0670193	0.0388243	ITCH	1
BP	GO:0003158	endothelium development	2/25	132/18670	0.0133814	0.0670193	0.0388243	RBPJ/KDM6B	2
BP	GO:0030518	intracellular steroid hormone receptor signaling pathway	2/25	132/18670	0.0133814	0.0670193	0.0388243	ESR1/NEDD4	2
BP	GO:0042177	negative regulation of protein catabolic process	2/25	132/18670	0.0133814	0.0670193	0.0388243	HFE/HSP90AB1	2
BP	GO:0055007	cardiac muscle cell differentiation	2/25	132/18670	0.0133814	0.0670193	0.0388243	RBPJ/KDM6B	2
BP	GO:0032355	response to estradiol	2/25	134/18670	0.0137691	0.0684567	0.039657	ESR1/RUVBL2	2
BP	GO:0007498	mesoderm development	2/25	135/18670	0.0139647	0.0684567	0.039657	KLF4/KDM6B	2
BP	GO:0034605	cellular response to heat	2/25	137/18670	0.0143597	0.0684567	0.039657	HSP90AA1/HSP90AB1	2
BP	GO:0031442	positive regulation of mRNA 3'-end processing	1/25	11/18670	0.0146352	0.0684567	0.039657	LEO1	1
BP	GO:0034115	negative regulation of heterotypic cell-cell adhesion	1/25	11/18670	0.0146352	0.0684567	0.039657	KLF4	1
BP	GO:0045793	positive regulation of cell size	1/25	11/18670	0.0146352	0.0684567	0.039657	HSP90AB1	1
BP	GO:0045899	positive regulation of RNA polymerase II transcriptional preinitiation complex assembly	1/25	11/18670	0.0146352	0.0684567	0.039657	ESR1	1
BP	GO:0060379	cardiac muscle cell myoblast differentiation	1/25	11/18670	0.0146352	0.0684567	0.039657	RBPJ	1
BP	GO:0060736	prostate gland growth	1/25	11/18670	0.0146352	0.0684567	0.039657	ESR1	1
BP	GO:0060767	epithelial cell proliferation involved in prostate gland development	1/25	11/18670	0.0146352	0.0684567	0.039657	WDR77	1
BP	GO:0060837	blood vessel endothelial cell differentiation	1/25	11/18670	0.0146352	0.0684567	0.039657	RBPJ	1
BP	GO:0061314	Notch signaling involved in heart development	1/25	11/18670	0.0146352	0.0684567	0.039657	RBPJ	1
BP	GO:0070587	regulation of cell-cell adhesion involved in gastrulation	1/25	11/18670	0.0146352	0.0684567	0.039657	KLF4	1
BP	GO:1904995	negative regulation of leukocyte adhesion to vascular endothelial cell	1/25	11/18670	0.0146352	0.0684567	0.039657	KLF4	1
BP	GO:2000615	regulation of histone H3-K9 acetylation	1/25	11/18670	0.0146352	0.0684567	0.039657	KMT2A	1
BP	GO:0002433	immune response-regulating cell surface receptor signaling pathway involved in phagocytosis	2/25	139/18670	0.0147595	0.0684567	0.039657	HSP90AA1/HSP90AB1	2
BP	GO:0033135	regulation of peptidyl-serine phosphorylation	2/25	139/18670	0.0147595	0.0684567	0.039657	HSP90AA1/HSP90AB1	2
BP	GO:0035304	regulation of protein dephosphorylation	2/25	139/18670	0.0147595	0.0684567	0.039657	HSP90AB1/HSP90B1	2
BP	GO:0038096	Fc-gamma receptor signaling pathway involved in phagocytosis	2/25	139/18670	0.0147595	0.0684567	0.039657	HSP90AA1/HSP90AB1	2
BP	GO:1903364	positive regulation of cellular protein catabolic process	2/25	140/18670	0.0149613	0.0685518	0.0397121	HSP90AA1/UBQLN1	2
BP	GO:0009411	response to UV	2/25	141/18670	0.0151642	0.0685518	0.0397121	NEDD4/RUVBL2	2
BP	GO:0010959	regulation of metal ion transport	3/25	394/18670	0.015203	0.0685518	0.0397121	HFE/NEDD4/UBQLN1	3
BP	GO:0070482	response to oxygen levels	3/25	394/18670	0.015203	0.0685518	0.0397121	RBPJ/HSP90B1/UBQLN1	3
BP	GO:0038094	Fc-gamma receptor signaling pathway	2/25	142/18670	0.0153683	0.0685518	0.0397121	HSP90AA1/HSP90AB1	2
BP	GO:0038127	ERBB signaling pathway	2/25	142/18670	0.0153683	0.0685518	0.0397121	HSP90AA1/RBPJ	2
BP	GO:0031056	regulation of histone modification	2/25	143/18670	0.0155736	0.0685518	0.0397121	KMT2A/RUVBL2	2
BP	GO:0106106	cold-induced thermogenesis	2/25	143/18670	0.0155736	0.0685518	0.0397121	RBPJ/KDM6B	2
BP	GO:0120161	regulation of cold-induced thermogenesis	2/25	143/18670	0.0155736	0.0685518	0.0397121	RBPJ/KDM6B	2
BP	GO:0033523	histone H2B ubiquitination	1/25	12/18670	0.0159554	0.0685518	0.0397121	LEO1	1
BP	GO:0044650	adhesion of symbiont to host cell	1/25	12/18670	0.0159554	0.0685518	0.0397121	HSP90AB1	1
BP	GO:0060442	branching involved in prostate gland morphogenesis	1/25	12/18670	0.0159554	0.0685518	0.0397121	ESR1	1
BP	GO:0060742	epithelial cell differentiation involved in prostate gland development	1/25	12/18670	0.0159554	0.0685518	0.0397121	WDR77	1
BP	GO:0070586	cell-cell adhesion involved in gastrulation	1/25	12/18670	0.0159554	0.0685518	0.0397121	KLF4	1
BP	GO:0090085	regulation of protein deubiquitination	1/25	12/18670	0.0159554	0.0685518	0.0397121	ITCH	1
BP	GO:1900402	regulation of carbohydrate metabolic process by regulation of transcription from RNA polymerase II promoter	1/25	12/18670	0.0159554	0.0685518	0.0397121	WDR5	1
BP	GO:1901298	regulation of hydrogen peroxide-mediated programmed cell death	1/25	12/18670	0.0159554	0.0685518	0.0397121	TRAP1	1
BP	GO:2000341	regulation of chemokine (C-X-C motif) ligand 2 production	1/25	12/18670	0.0159554	0.0685518	0.0397121	KLF4	1
BP	GO:2000650	negative regulation of sodium ion transmembrane transporter activity	1/25	12/18670	0.0159554	0.0685518	0.0397121	NEDD4	1
BP	GO:0002431	Fc receptor mediated stimulatory signaling pathway	2/25	145/18670	0.0159878	0.0685518	0.0397121	HSP90AA1/HSP90AB1	2
BP	GO:0006334	nucleosome assembly	2/25	145/18670	0.0159878	0.0685518	0.0397121	CENPA/RUVBL1	2
BP	GO:2000241	regulation of reproductive process	2/25	146/18670	0.0161966	0.0691985	0.0400867	ESR1/WDR77	2
BP	GO:0090263	positive regulation of canonical Wnt signaling pathway	2/25	147/18670	0.0164067	0.0698455	0.0404615	RBPJ/RUVBL1	2
BP	GO:0014065	phosphatidylinositol 3-kinase signaling	2/25	148/18670	0.0166179	0.0704929	0.0408366	NEDD4/KLF4	2
BP	GO:0003157	endocardium development	1/25	13/18670	0.0172739	0.0714949	0.041417	RBPJ	1
BP	GO:0003306	Wnt signaling pathway involved in heart development	1/25	13/18670	0.0172739	0.0714949	0.041417	RBPJ	1
BP	GO:0014745	negative regulation of muscle adaptation	1/25	13/18670	0.0172739	0.0714949	0.041417	KLF4	1
BP	GO:0030948	negative regulation of vascular endothelial growth factor receptor signaling pathway	1/25	13/18670	0.0172739	0.0714949	0.041417	NEDD4	1
BP	GO:0043970	histone H3-K9 acetylation	1/25	13/18670	0.0172739	0.0714949	0.041417	KMT2A	1
BP	GO:0048505	regulation of timing of cell differentiation	1/25	13/18670	0.0172739	0.0714949	0.041417	RBPJ	1
BP	GO:1902306	negative regulation of sodium ion transmembrane transport	1/25	13/18670	0.0172739	0.0714949	0.041417	NEDD4	1
BP	GO:0001890	placenta development	2/25	152/18670	0.0174744	0.0720745	0.0417528	HSP90AB1/RBPJ	2
BP	GO:1990845	adaptive thermogenesis	2/25	154/18670	0.0179097	0.0728954	0.0422283	RBPJ/KDM6B	2
BP	GO:0030509	BMP signaling pathway	2/25	157/18670	0.0185712	0.0728954	0.0422283	HFE/RBPJ	2
BP	GO:0043271	negative regulation of ion transport	2/25	157/18670	0.0185712	0.0728954	0.0422283	NEDD4/UBQLN1	2
BP	GO:0003128	heart field specification	1/25	14/18670	0.0185908	0.0728954	0.0422283	RBPJ	1
BP	GO:0003214	cardiac left ventricle morphogenesis	1/25	14/18670	0.0185908	0.0728954	0.0422283	RBPJ	1
BP	GO:0010421	hydrogen peroxide-mediated programmed cell death	1/25	14/18670	0.0185908	0.0728954	0.0422283	TRAP1	1
BP	GO:0020027	hemoglobin metabolic process	1/25	14/18670	0.0185908	0.0728954	0.0422283	KLF4	1
BP	GO:0033169	histone H3-K9 demethylation	1/25	14/18670	0.0185908	0.0728954	0.0422283	KDM7A	1
BP	GO:0040034	regulation of development, heterochronic	1/25	14/18670	0.0185908	0.0728954	0.0422283	RBPJ	1
BP	GO:0060911	cardiac cell fate commitment	1/25	14/18670	0.0185908	0.0728954	0.0422283	RBPJ	1
BP	GO:0071391	cellular response to estrogen stimulus	1/25	14/18670	0.0185908	0.0728954	0.0422283	ESR1	1
BP	GO:0072567	chemokine (C-X-C motif) ligand 2 production	1/25	14/18670	0.0185908	0.0728954	0.0422283	KLF4	1
BP	GO:0090151	establishment of protein localization to mitochondrial membrane	1/25	14/18670	0.0185908	0.0728954	0.0422283	HSP90AA1	1
BP	GO:0097468	programmed cell death in response to reactive oxygen species	1/25	14/18670	0.0185908	0.0728954	0.0422283	TRAP1	1
BP	GO:1901213	regulation of transcription from RNA polymerase II promoter involved in heart development	1/25	14/18670	0.0185908	0.0728954	0.0422283	RBPJ	1
BP	GO:0051090	regulation of DNA-binding transcription factor activity	3/25	432/18670	0.019396	0.0748513	0.0433614	ESR1/KLF4/ITCH	3
BP	GO:0000723	telomere maintenance	2/25	162/18670	0.0196966	0.0748513	0.0433614	HSP90AA1/HSP90AB1	2
BP	GO:0001711	endodermal cell fate commitment	1/25	15/18670	0.0199059	0.0748513	0.0433614	LEO1	1
BP	GO:0002483	antigen processing and presentation of endogenous peptide antigen	1/25	15/18670	0.0199059	0.0748513	0.0433614	HFE	1
BP	GO:0010455	positive regulation of cell fate commitment	1/25	15/18670	0.0199059	0.0748513	0.0433614	RBPJ	1
BP	GO:0019885	antigen processing and presentation of endogenous peptide antigen via MHC class I	1/25	15/18670	0.0199059	0.0748513	0.0433614	HFE	1
BP	GO:0034616	response to laminar fluid shear stress	1/25	15/18670	0.0199059	0.0748513	0.0433614	KLF4	1
BP	GO:0042921	glucocorticoid receptor signaling pathway	1/25	15/18670	0.0199059	0.0748513	0.0433614	NEDD4	1
BP	GO:0044406	adhesion of symbiont to host	1/25	15/18670	0.0199059	0.0748513	0.0433614	HSP90AB1	1
BP	GO:0045898	regulation of RNA polymerase II transcriptional preinitiation complex assembly	1/25	15/18670	0.0199059	0.0748513	0.0433614	ESR1	1
BP	GO:0048569	post-embryonic animal organ development	1/25	15/18670	0.0199059	0.0748513	0.0433614	KLF4	1
BP	GO:0072148	epithelial cell fate commitment	1/25	15/18670	0.0199059	0.0748513	0.0433614	RBPJ	1
BP	GO:2001185	regulation of CD8-positive, alpha-beta T cell activation	1/25	15/18670	0.0199059	0.0748513	0.0433614	HFE	1
BP	GO:0031497	chromatin assembly	2/25	165/18670	0.0203854	0.075729	0.0438698	CENPA/RUVBL1	2
BP	GO:2001242	regulation of intrinsic apoptotic signaling pathway	2/25	165/18670	0.0203854	0.075729	0.0438698	TRAP1/UBQLN1	2
BP	GO:0002244	hematopoietic progenitor cell differentiation	2/25	166/18670	0.0206172	0.075729	0.0438698	KMT2A/ITCH	2
BP	GO:0035051	cardiocyte differentiation	2/25	167/18670	0.0208501	0.075729	0.0438698	RBPJ/KDM6B	2
BP	GO:1990138	neuron projection extension	2/25	168/18670	0.0210842	0.075729	0.0438698	HSP90AA1/HSP90AB1	2
BP	GO:0003222	ventricular trabecula myocardium morphogenesis	1/25	16/18670	0.0212194	0.075729	0.0438698	RBPJ	1
BP	GO:0014067	negative regulation of phosphatidylinositol 3-kinase signaling	1/25	16/18670	0.0212194	0.075729	0.0438698	KLF4	1
BP	GO:0031958	corticosteroid receptor signaling pathway	1/25	16/18670	0.0212194	0.075729	0.0438698	NEDD4	1
BP	GO:0034975	protein folding in endoplasmic reticulum	1/25	16/18670	0.0212194	0.075729	0.0438698	HSP90B1	1
BP	GO:0045722	positive regulation of gluconeogenesis	1/25	16/18670	0.0212194	0.075729	0.0438698	WDR5	1
BP	GO:0048820	hair follicle maturation	1/25	16/18670	0.0212194	0.075729	0.0438698	RBPJ	1
BP	GO:0051382	kinetochore assembly	1/25	16/18670	0.0212194	0.075729	0.0438698	CENPA	1
BP	GO:0051571	positive regulation of histone H3-K4 methylation	1/25	16/18670	0.0212194	0.075729	0.0438698	KMT2A	1
BP	GO:0060965	negative regulation of gene silencing by miRNA	1/25	16/18670	0.0212194	0.075729	0.0438698	ESR1	1
BP	GO:0061684	chaperone-mediated autophagy	1/25	16/18670	0.0212194	0.075729	0.0438698	HSP90AA1	1
BP	GO:0080182	histone H3-K4 trimethylation	1/25	16/18670	0.0212194	0.075729	0.0438698	KMT2A	1
BP	GO:1904294	positive regulation of ERAD pathway	1/25	16/18670	0.0212194	0.075729	0.0438698	UBQLN1	1
BP	GO:0051100	negative regulation of binding	2/25	169/18670	0.0213194	0.0758588	0.0439451	HFE/RUVBL2	2
BP	GO:0071772	response to BMP	2/25	170/18670	0.0215557	0.0762443	0.0441684	HFE/RBPJ	2
BP	GO:0071773	cellular response to BMP stimulus	2/25	170/18670	0.0215557	0.0762443	0.0441684	HFE/RBPJ	2
BP	GO:0016241	regulation of macroautophagy	2/25	171/18670	0.021793	0.0768559	0.0445227	NEDD4/UBQLN1	2
BP	GO:0001659	temperature homeostasis	2/25	173/18670	0.0222711	0.0780729	0.0452277	RBPJ/KDM6B	2
BP	GO:2001252	positive regulation of chromosome organization	2/25	174/18670	0.0225118	0.0780729	0.0452277	KMT2A/RUVBL2	2
BP	GO:0003198	epithelial to mesenchymal transition involved in endocardial cushion formation	1/25	17/18670	0.0225311	0.0780729	0.0452277	RBPJ	1
BP	GO:0030540	female genitalia development	1/25	17/18670	0.0225311	0.0780729	0.0452277	ESR1	1
BP	GO:0061323	cell proliferation involved in heart morphogenesis	1/25	17/18670	0.0225311	0.0780729	0.0452277	RBPJ	1
BP	GO:2000136	regulation of cell proliferation involved in heart morphogenesis	1/25	17/18670	0.0225311	0.0780729	0.0452277	RBPJ	1
BP	GO:0010921	regulation of phosphatase activity	2/25	175/18670	0.0227535	0.0783878	0.0454101	HSP90AB1/HSP90B1	2
BP	GO:0032200	telomere organization	2/25	175/18670	0.0227535	0.0783878	0.0454101	HSP90AA1/HSP90AB1	2
BP	GO:0050821	protein stabilization	2/25	178/18670	0.0234853	0.0797295	0.0461873	HSP90AA1/HSP90AB1	2
BP	GO:0030177	positive regulation of Wnt signaling pathway	2/25	179/18670	0.0237314	0.0797295	0.0461873	RBPJ/RUVBL1	2
BP	GO:0007221	positive regulation of transcription of Notch receptor target	1/25	18/18670	0.0238412	0.0797295	0.0461873	RBPJ	1
BP	GO:0010766	negative regulation of sodium ion transport	1/25	18/18670	0.0238412	0.0797295	0.0461873	NEDD4	1
BP	GO:0032968	positive regulation of transcription elongation from RNA polymerase II promoter	1/25	18/18670	0.0238412	0.0797295	0.0461873	LEO1	1
BP	GO:0043011	myeloid dendritic cell differentiation	1/25	18/18670	0.0238412	0.0797295	0.0461873	RBPJ	1
BP	GO:0060749	mammary gland alveolus development	1/25	18/18670	0.0238412	0.0797295	0.0461873	ESR1	1
BP	GO:0061377	mammary gland lobule development	1/25	18/18670	0.0238412	0.0797295	0.0461873	ESR1	1
BP	GO:0071318	cellular response to ATP	1/25	18/18670	0.0238412	0.0797295	0.0461873	HSP90B1	1
BP	GO:0022408	negative regulation of cell-cell adhesion	2/25	181/18670	0.0242268	0.0797295	0.0461873	HFE/KLF4	2
BP	GO:0048015	phosphatidylinositol-mediated signaling	2/25	181/18670	0.0242268	0.0797295	0.0461873	NEDD4/KLF4	2
BP	GO:0021953	central nervous system neuron differentiation	2/25	183/18670	0.0247264	0.0797295	0.0461873	HSP90AA1/HSP90AB1	2
BP	GO:0034728	nucleosome organization	2/25	184/18670	0.0249779	0.0797295	0.0461873	CENPA/RUVBL1	2
BP	GO:0043401	steroid hormone mediated signaling pathway	2/25	184/18670	0.0249779	0.0797295	0.0461873	ESR1/NEDD4	2
BP	GO:0043409	negative regulation of MAPK cascade	2/25	184/18670	0.0249779	0.0797295	0.0461873	KLF4/ITCH	2
BP	GO:0048017	inositol lipid-mediated signaling	2/25	184/18670	0.0249779	0.0797295	0.0461873	NEDD4/KLF4	2
BP	GO:0001710	mesodermal cell fate commitment	1/25	19/18670	0.0251496	0.0797295	0.0461873	KLF4	1
BP	GO:0002710	negative regulation of T cell mediated immunity	1/25	19/18670	0.0251496	0.0797295	0.0461873	HFE	1
BP	GO:0003159	morphogenesis of an endothelium	1/25	19/18670	0.0251496	0.0797295	0.0461873	RBPJ	1
BP	GO:0034138	toll-like receptor 3 signaling pathway	1/25	19/18670	0.0251496	0.0797295	0.0461873	UBQLN1	1
BP	GO:0034755	iron ion transmembrane transport	1/25	19/18670	0.0251496	0.0797295	0.0461873	HFE	1
BP	GO:0042693	muscle cell fate commitment	1/25	19/18670	0.0251496	0.0797295	0.0461873	RBPJ	1
BP	GO:0045414	regulation of interleukin-8 biosynthetic process	1/25	19/18670	0.0251496	0.0797295	0.0461873	KLF4	1
BP	GO:0060149	negative regulation of posttranscriptional gene silencing	1/25	19/18670	0.0251496	0.0797295	0.0461873	ESR1	1
BP	GO:0060716	labyrinthine layer blood vessel development	1/25	19/18670	0.0251496	0.0797295	0.0461873	RBPJ	1
BP	GO:0060967	negative regulation of gene silencing by RNA	1/25	19/18670	0.0251496	0.0797295	0.0461873	ESR1	1
BP	GO:0061154	endothelial tube morphogenesis	1/25	19/18670	0.0251496	0.0797295	0.0461873	RBPJ	1
BP	GO:1902176	negative regulation of oxidative stress-induced intrinsic apoptotic signaling pathway	1/25	19/18670	0.0251496	0.0797295	0.0461873	TRAP1	1
BP	GO:1903798	regulation of production of miRNAs involved in gene silencing by miRNA	1/25	19/18670	0.0251496	0.0797295	0.0461873	ESR1	1
BP	GO:2000010	positive regulation of protein localization to cell surface	1/25	19/18670	0.0251496	0.0797295	0.0461873	HSP90AB1	1
BP	GO:1902275	regulation of chromatin organization	2/25	185/18670	0.0252304	0.0797735	0.0462128	KMT2A/RUVBL2	2
BP	GO:0006367	transcription initiation from RNA polymerase II promoter	2/25	188/18670	0.0259942	0.0818608	0.047422	ESR1/RBPJ	2
BP	GO:0016049	cell growth	3/25	484/18670	0.0260821	0.0818608	0.047422	HSP90AA1/HSP90AB1/ITCH	3
BP	GO:0048871	multicellular organismal homeostasis	3/25	485/18670	0.0262215	0.0818608	0.047422	HFE/RBPJ/KDM6B	3
BP	GO:0002577	regulation of antigen processing and presentation	1/25	20/18670	0.0264563	0.0818608	0.047422	HFE	1
BP	GO:0010002	cardioblast differentiation	1/25	20/18670	0.0264563	0.0818608	0.047422	RBPJ	1
BP	GO:0042228	interleukin-8 biosynthetic process	1/25	20/18670	0.0264563	0.0818608	0.047422	KLF4	1
BP	GO:0060261	positive regulation of transcription initiation from RNA polymerase II promoter	1/25	20/18670	0.0264563	0.0818608	0.047422	ESR1	1
BP	GO:0060602	branch elongation of an epithelium	1/25	20/18670	0.0264563	0.0818608	0.047422	ESR1	1
BP	GO:0060759	regulation of response to cytokine stimulus	2/25	190/18670	0.0265086	0.0818608	0.047422	HSP90AB1/KLF4	2
BP	GO:0006333	chromatin assembly or disassembly	2/25	191/18670	0.0267674	0.0822338	0.0476381	CENPA/RUVBL1	2
BP	GO:0071478	cellular response to radiation	2/25	191/18670	0.0267674	0.0822338	0.0476381	NEDD4/RUVBL2	2
BP	GO:0007565	female pregnancy	2/25	192/18670	0.0270272	0.0823771	0.0477211	ESR1/HFE	2
BP	GO:0043112	receptor metabolic process	2/25	192/18670	0.0270272	0.0823771	0.0477211	NEDD4/ITCH	2
BP	GO:0007219	Notch signaling pathway	2/25	193/18670	0.0272881	0.0823771	0.0477211	RBPJ/ITCH	2
BP	GO:0003177	pulmonary valve development	1/25	21/18670	0.0277613	0.0823771	0.0477211	RBPJ	1
BP	GO:0006622	protein targeting to lysosome	1/25	21/18670	0.0277613	0.0823771	0.0477211	NEDD4	1
BP	GO:0032516	positive regulation of phosphoprotein phosphatase activity	1/25	21/18670	0.0277613	0.0823771	0.0477211	HSP90AB1	1
BP	GO:0032682	negative regulation of chemokine production	1/25	21/18670	0.0277613	0.0823771	0.0477211	KLF4	1
BP	GO:0035162	embryonic hemopoiesis	1/25	21/18670	0.0277613	0.0823771	0.0477211	KMT2A	1
BP	GO:0051383	kinetochore organization	1/25	21/18670	0.0277613	0.0823771	0.0477211	CENPA	1
BP	GO:0070920	regulation of production of small RNA involved in gene silencing by RNA	1/25	21/18670	0.0277613	0.0823771	0.0477211	ESR1	1
BP	GO:0071459	protein localization to chromosome, centromeric region	1/25	21/18670	0.0277613	0.0823771	0.0477211	CENPA	1
BP	GO:0071498	cellular response to fluid shear stress	1/25	21/18670	0.0277613	0.0823771	0.0477211	KLF4	1
BP	GO:0006914	autophagy	3/25	496/18670	0.0277815	0.0823771	0.0477211	HSP90AA1/NEDD4/UBQLN1	3
BP	GO:0061919	process utilizing autophagic mechanism	3/25	496/18670	0.0277815	0.0823771	0.0477211	HSP90AA1/NEDD4/UBQLN1	3
BP	GO:0031099	regeneration	2/25	198/18670	0.0286078	0.0846165	0.0490184	HFE/KLF4	2
BP	GO:0019883	antigen processing and presentation of endogenous antigen	1/25	22/18670	0.0290646	0.0847067	0.0490706	HFE	1
BP	GO:0031342	negative regulation of cell killing	1/25	22/18670	0.0290646	0.0847067	0.0490706	HSP90AB1	1
BP	GO:0043162	ubiquitin-dependent protein catabolic process via the multivesicular body sorting pathway	1/25	22/18670	0.0290646	0.0847067	0.0490706	NEDD4	1
BP	GO:0060065	uterus development	1/25	22/18670	0.0290646	0.0847067	0.0490706	ESR1	1
BP	GO:0060487	lung epithelial cell differentiation	1/25	22/18670	0.0290646	0.0847067	0.0490706	RBPJ	1
BP	GO:1901522	positive regulation of transcription from RNA polymerase II promoter involved in cellular response to chemical stimulus	1/25	22/18670	0.0290646	0.0847067	0.0490706	RBPJ	1
BP	GO:0035265	organ growth	2/25	204/18670	0.0302249	0.0868024	0.0502847	ESR1/RBPJ	2
BP	GO:0032717	negative regulation of interleukin-8 production	1/25	23/18670	0.0303663	0.0868024	0.0502847	KLF4	1
BP	GO:0036037	CD8-positive, alpha-beta T cell activation	1/25	23/18670	0.0303663	0.0868024	0.0502847	HFE	1
BP	GO:0060479	lung cell differentiation	1/25	23/18670	0.0303663	0.0868024	0.0502847	RBPJ	1
BP	GO:0071157	negative regulation of cell cycle arrest	1/25	23/18670	0.0303663	0.0868024	0.0502847	HSP90AB1	1
BP	GO:1901032	negative regulation of response to reactive oxygen species	1/25	23/18670	0.0303663	0.0868024	0.0502847	TRAP1	1
BP	GO:1903206	negative regulation of hydrogen peroxide-induced cell death	1/25	23/18670	0.0303663	0.0868024	0.0502847	TRAP1	1
BP	GO:2001039	negative regulation of cellular response to drug	1/25	23/18670	0.0303663	0.0868024	0.0502847	TRAP1	1
BP	GO:0071456	cellular response to hypoxia	2/25	207/18670	0.0310471	0.0885361	0.051289	RBPJ/UBQLN1	2
BP	GO:0035303	regulation of dephosphorylation	2/25	209/18670	0.0316001	0.089446	0.0518161	HSP90AB1/HSP90B1	2
BP	GO:0051701	interaction with host	2/25	209/18670	0.0316001	0.089446	0.0518161	NEDD4/ITCH	2
BP	GO:0003272	endocardial cushion formation	1/25	24/18670	0.0316663	0.089446	0.0518161	RBPJ	1
BP	GO:0050687	negative regulation of defense response to virus	1/25	24/18670	0.0316663	0.089446	0.0518161	ITCH	1
BP	GO:0006323	DNA packaging	2/25	210/18670	0.0318781	0.0898315	0.0520394	CENPA/RUVBL1	2
BP	GO:0002719	negative regulation of cytokine production involved in immune response	1/25	25/18670	0.0329646	0.0915939	0.0530604	HFE	1
BP	GO:0060330	regulation of response to interferon-gamma	1/25	25/18670	0.0329646	0.0915939	0.0530604	HSP90AB1	1
BP	GO:0060334	regulation of interferon-gamma-mediated signaling pathway	1/25	25/18670	0.0329646	0.0915939	0.0530604	HSP90AB1	1
BP	GO:0060444	branching involved in mammary gland duct morphogenesis	1/25	25/18670	0.0329646	0.0915939	0.0530604	ESR1	1
BP	GO:0070199	establishment of protein localization to chromosome	1/25	25/18670	0.0329646	0.0915939	0.0530604	RUVBL2	1
BP	GO:2000679	positive regulation of transcription regulatory region DNA binding	1/25	25/18670	0.0329646	0.0915939	0.0530604	KLF4	1
BP	GO:0036294	cellular response to decreased oxygen levels	2/25	217/18670	0.0338515	0.0938394	0.0543612	RBPJ/UBQLN1	2
BP	GO:0034114	regulation of heterotypic cell-cell adhesion	1/25	26/18670	0.0342612	0.0943173	0.0546381	KLF4	1
BP	GO:0060740	prostate gland epithelium morphogenesis	1/25	26/18670	0.0342612	0.0943173	0.0546381	ESR1	1
BP	GO:0060914	heart formation	1/25	26/18670	0.0342612	0.0943173	0.0546381	RBPJ	1
BP	GO:0044706	multi-multicellular organism process	2/25	222/18670	0.0352899	0.0969253	0.0561489	ESR1/HFE	2
BP	GO:0009651	response to salt stress	1/25	27/18670	0.0355562	0.0969863	0.0561842	HSP90AB1	1
BP	GO:0051569	regulation of histone H3-K4 methylation	1/25	27/18670	0.0355562	0.0969863	0.0561842	KMT2A	1
BP	GO:2000144	positive regulation of DNA-templated transcription, initiation	1/25	27/18670	0.0355562	0.0969863	0.0561842	ESR1	1
BP	GO:0001773	myeloid dendritic cell activation	1/25	28/18670	0.0368495	0.0982654	0.0569252	RBPJ	1
BP	GO:0008209	androgen metabolic process	1/25	28/18670	0.0368495	0.0982654	0.0569252	ESR1	1
BP	GO:0031440	regulation of mRNA 3'-end processing	1/25	28/18670	0.0368495	0.0982654	0.0569252	LEO1	1
BP	GO:0033598	mammary gland epithelial cell proliferation	1/25	28/18670	0.0368495	0.0982654	0.0569252	ESR1	1
BP	GO:0048679	regulation of axon regeneration	1/25	28/18670	0.0368495	0.0982654	0.0569252	KLF4	1
BP	GO:0051123	RNA polymerase II preinitiation complex assembly	1/25	28/18670	0.0368495	0.0982654	0.0569252	ESR1	1
BP	GO:0060260	regulation of transcription initiation from RNA polymerase II promoter	1/25	28/18670	0.0368495	0.0982654	0.0569252	ESR1	1
BP	GO:0060512	prostate gland morphogenesis	1/25	28/18670	0.0368495	0.0982654	0.0569252	ESR1	1
BP	GO:1904994	regulation of leukocyte adhesion to vascular endothelial cell	1/25	28/18670	0.0368495	0.0982654	0.0569252	KLF4	1
BP	GO:2001025	positive regulation of response to drug	1/25	28/18670	0.0368495	0.0982654	0.0569252	KMT2A	1
BP	GO:0006403	RNA localization	2/25	230/18670	0.0376405	0.0994841	0.0576312	RUVBL1/RUVBL2	2
BP	GO:0000132	establishment of mitotic spindle orientation	1/25	29/18670	0.0381411	0.0994841	0.0576312	CENPA	1
BP	GO:0010390	histone monoubiquitination	1/25	29/18670	0.0381411	0.0994841	0.0576312	LEO1	1
BP	GO:0030511	positive regulation of transforming growth factor beta receptor signaling pathway	1/25	29/18670	0.0381411	0.0994841	0.0576312	HSP90AB1	1
BP	GO:0030970	retrograde protein transport, ER to cytosol	1/25	29/18670	0.0381411	0.0994841	0.0576312	HSP90B1	1
BP	GO:0044030	regulation of DNA methylation	1/25	29/18670	0.0381411	0.0994841	0.0576312	KMT2A	1
BP	GO:0048730	epidermis morphogenesis	1/25	29/18670	0.0381411	0.0994841	0.0576312	KLF4	1
BP	GO:1903513	endoplasmic reticulum to cytosol transport	1/25	29/18670	0.0381411	0.0994841	0.0576312	HSP90B1	1
BP	GO:1903846	positive regulation of cellular response to transforming growth factor beta stimulus	1/25	29/18670	0.0381411	0.0994841	0.0576312	HSP90AB1	1
BP	GO:2000727	positive regulation of cardiac muscle cell differentiation	1/25	29/18670	0.0381411	0.0994841	0.0576312	RBPJ	1
BP	GO:0042445	hormone metabolic process	2/25	232/18670	0.0382375	0.0995177	0.0576507	ESR1/HFE	2
CC	GO:0044665	MLL1/2 complex	7/25	29/19717	3.21057e-15	1.95845e-13	1.21664e-13	KMT2A/RBBP5/RUVBL1/ASH2L/RUVBL2/WDR5/PHF20	7
CC	GO:0071339	MLL1 complex	7/25	29/19717	3.21057e-15	1.95845e-13	1.21664e-13	KMT2A/RBBP5/RUVBL1/ASH2L/RUVBL2/WDR5/PHF20	7
CC	GO:0034708	methyltransferase complex	9/25	113/19717	9.12326e-15	3.71013e-13	2.30482e-13	KMT2A/RBBP5/RUVBL1/ASH2L/RUVBL2/WDR5/KDM6B/PHF20/WDR77	9
CC	GO:0035097	histone methyltransferase complex	8/25	86/19717	9.55474e-14	2.9142e-12	1.81037e-12	KMT2A/RBBP5/RUVBL1/ASH2L/RUVBL2/WDR5/KDM6B/PHF20	8
CC	GO:0044666	MLL3/4 complex	4/25	13/19717	1.42575e-09	3.47884e-08	2.16114e-08	RBBP5/ASH2L/WDR5/KDM6B	4
CC	GO:0048188	Set1C/COMPASS complex	3/25	12/19717	3.93163e-07	7.99432e-06	4.96627e-06	RBBP5/ASH2L/WDR5	3
CC	GO:0000123	histone acetyltransferase complex	4/25	85/19717	3.79708e-06	6.61776e-05	4.11112e-05	RUVBL1/RUVBL2/WDR5/PHF20	4
CC	GO:0031248	protein acetyltransferase complex	4/25	95/19717	5.91939e-06	7.45947e-05	4.63401e-05	RUVBL1/RUVBL2/WDR5/PHF20	4
CC	GO:1902493	acetyltransferase complex	4/25	95/19717	5.91939e-06	7.45947e-05	4.63401e-05	RUVBL1/RUVBL2/WDR5/PHF20	4
CC	GO:0000790	nuclear chromatin	6/25	377/19717	6.11432e-06	7.45947e-05	4.63401e-05	CENPA/ESR1/RUVBL1/ASH2L/KLF4/RUVBL2	6
CC	GO:0005719	nuclear euchromatin	3/25	30/19717	7.14714e-06	7.92683e-05	4.92435e-05	ASH2L/KLF4/RUVBL2	3
CC	GO:0000791	euchromatin	3/25	38/19717	1.47515e-05	0.000149973	9.31671e-05	ASH2L/KLF4/RUVBL2	3
CC	GO:1902562	H4 histone acetyltransferase complex	3/25	43/19717	2.14898e-05	0.000201673	0.000125284	RUVBL1/RUVBL2/WDR5	3
CC	GO:0000812	Swr1 complex	2/25	12/19717	0.000101078	0.000880824	0.00054719	RUVBL1/RUVBL2	2
CC	GO:0044292	dendrite terminus	2/25	13/19717	0.000119363	0.000970821	0.000603098	HSP90AA1/HSP90AB1	2
CC	GO:0031011	Ino80 complex	2/25	15/19717	0.000160432	0.00115133	0.000715237	RUVBL1/RUVBL2	2
CC	GO:0033202	DNA helicase complex	2/25	15/19717	0.000160432	0.00115133	0.000715237	RUVBL1/RUVBL2	2
CC	GO:0035267	NuA4 histone acetyltransferase complex	2/25	20/19717	0.000289179	0.00176399	0.00109583	RUVBL1/RUVBL2	2
CC	GO:0043189	H4/H2A histone acetyltransferase complex	2/25	20/19717	0.000289179	0.00176399	0.00109583	RUVBL1/RUVBL2	2
CC	GO:0071682	endocytic vesicle lumen	2/25	20/19717	0.000289179	0.00176399	0.00109583	HSP90AA1/HSP90B1	2
CC	GO:0042470	melanosome	3/25	106/19717	0.000318695	0.00176731	0.0010979	HSP90AA1/HSP90AB1/HSP90B1	3
CC	GO:0048770	pigment granule	3/25	106/19717	0.000318695	0.00176731	0.0010979	HSP90AA1/HSP90AB1/HSP90B1	3
CC	GO:0097346	INO80-type complex	2/25	25/19717	0.000454827	0.00241256	0.00149874	RUVBL1/RUVBL2	2
CC	GO:0044295	axonal growth cone	2/25	28/19717	0.000571748	0.00290638	0.00180552	HSP90AA1/HSP90AB1	2
CC	GO:0005667	transcription factor complex	4/25	365/19717	0.00107416	0.0052419	0.0032564	HSP90AB1/RBPJ/KLF4/RBPJL	4
CC	GO:0070603	SWI/SNF superfamily-type complex	2/25	76/19717	0.00415323	0.0194882	0.0121066	RUVBL1/RUVBL2	2
CC	GO:0016234	inclusion body	2/25	82/19717	0.00481717	0.0217665	0.0135219	HSP90AB1/UBQLN1	2
CC	GO:1904949	ATPase complex	2/25	101/19717	0.00721821	0.0314508	0.019538	RUVBL1/RUVBL2	2
CC	GO:0016363	nuclear matrix	2/25	109/19717	0.00836126	0.0344498	0.0214011	RUVBL1/RUVBL2	2
CC	GO:0060205	cytoplasmic vesicle lumen	3/25	338/19717	0.00868341	0.0344498	0.0214011	HSP90AA1/HSP90AB1/HSP90B1	3
CC	GO:0031983	vesicle lumen	3/25	339/19717	0.00875365	0.0344498	0.0214011	HSP90AA1/HSP90AB1/HSP90B1	3
CC	GO:1904813	ficolin-1-rich granule lumen	2/25	124/19717	0.0107082	0.0408249	0.0253614	HSP90AA1/HSP90AB1	2
CC	GO:0034399	nuclear periphery	2/25	131/19717	0.011892	0.0439644	0.0273118	RUVBL1/RUVBL2	2
CC	GO:0034663	endoplasmic reticulum chaperone complex	1/25	11/19717	0.0138628	0.0483216	0.0300186	HSP90B1	1
CC	GO:0061827	sperm head	1/25	11/19717	0.0138628	0.0483216	0.0300186	HSP90AB1	1
CC	GO:0034709	methylosome	1/25	12/19717	0.0151138	0.0512191	0.0318186	WDR77	1
CC	GO:0000778	condensed nuclear chromosome kinetochore	1/25	15/19717	0.0188579	0.0605437	0.0376113	CENPA	1
CC	GO:0005671	Ada2/Gcn5/Ada3 transcription activator complex	1/25	15/19717	0.0188579	0.0605437	0.0376113	WDR5	1
CC	GO:0030426	growth cone	2/25	171/19717	0.0196831	0.0615727	0.0382505	HSP90AA1/HSP90AB1	2
CC	GO:0030427	site of polarized growth	2/25	176/19717	0.0207743	0.0633617	0.0393619	HSP90AA1/HSP90AB1	2
CC	GO:0016327	apicolateral plasma membrane	1/25	18/19717	0.0225883	0.0662322	0.0411451	NEDD4	1
CC	GO:0101002	ficolin-1-rich granule	2/25	185/19717	0.0228012	0.0662322	0.0411451	HSP90AA1/HSP90AB1	2
CC	GO:0005721	pericentric heterochromatin	1/25	20/19717	0.0250676	0.0711221	0.0441828	CENPA	1
CC	GO:0032993	protein-DNA complex	2/25	202/19717	0.0268436	0.0744299	0.0462377	CENPA/ESR1	2
CC	GO:0101031	chaperone complex	1/25	22/19717	0.0275409	0.0746665	0.0463847	HSP90AB1	1
CC	GO:0035327	transcriptionally active chromatin	1/25	25/19717	0.0312396	0.0828529	0.0514703	ESR1	1
CC	GO:0000780	condensed nuclear chromosome, centromeric region	1/25	26/19717	0.0324695	0.0842826	0.0523584	CENPA	1
MF	GO:0042800	histone methyltransferase activity (H3-K4 specific)	4/25	16/17697	5.57148e-09	7.80008e-07	3.57748e-07	KMT2A/RBBP5/ASH2L/WDR5	4
MF	GO:0051082	unfolded protein binding	6/25	131/17697	2.31359e-08	1.61951e-06	7.42784e-07	HSP90AA1/HSP90AB1/HSP90B1/TRAP1/DNAJA2/RUVBL2	6
MF	GO:0008013	beta-catenin binding	5/25	82/17697	9.32512e-08	4.35172e-06	1.9959e-06	ESR1/ASH2L/KLF4/RUVBL2/KDM6B	5
MF	GO:0018024	histone-lysine N-methyltransferase activity	4/25	44/17697	4.04658e-07	1.4163e-05	6.49583e-06	KMT2A/RBBP5/ASH2L/WDR5	4
MF	GO:0042054	histone methyltransferase activity	4/25	57/17697	1.16302e-06	2.71319e-05	1.2444e-05	KMT2A/RBBP5/ASH2L/WDR5	4
MF	GO:0016279	protein-lysine N-methyltransferase activity	4/25	60/17697	1.43165e-06	2.71319e-05	1.2444e-05	KMT2A/RBBP5/ASH2L/WDR5	4
MF	GO:0016278	lysine N-methyltransferase activity	4/25	61/17697	1.53066e-06	2.71319e-05	1.2444e-05	KMT2A/RBBP5/ASH2L/WDR5	4
MF	GO:0140030	modification-dependent protein binding	5/25	144/17697	1.5504e-06	2.71319e-05	1.2444e-05	KMT2A/RBBP5/WDR5/UBQLN1/KDM7A	5
MF	GO:0001085	RNA polymerase II transcription factor binding	5/25	155/17697	2.22821e-06	3.46611e-05	1.58972e-05	ESR1/RBPJ/RUVBL1/KLF4/RUVBL2	5
MF	GO:0001091	RNA polymerase II basal transcription factor binding	3/25	20/17697	2.79429e-06	3.48387e-05	1.59787e-05	ESR1/RUVBL1/RUVBL2	3
MF	GO:0001098	basal transcription machinery binding	4/25	72/17697	2.98618e-06	3.48387e-05	1.59787e-05	ESR1/RUVBL1/RUVBL2/LEO1	4
MF	GO:0001099	basal RNA polymerase II transcription machinery binding	4/25	72/17697	2.98618e-06	3.48387e-05	1.59787e-05	ESR1/RUVBL1/RUVBL2/LEO1	4
MF	GO:0017025	TBP-class protein binding	3/25	22/17697	3.76771e-06	4.05753e-05	1.86097e-05	ESR1/RUVBL1/RUVBL2	3
MF	GO:0008276	protein methyltransferase activity	4/25	87/17697	6.36945e-06	6.36945e-05	2.92133e-05	KMT2A/RBBP5/ASH2L/WDR5	4
MF	GO:0008170	N-methyltransferase activity	4/25	96/17697	9.42488e-06	8.79656e-05	4.03451e-05	KMT2A/RBBP5/ASH2L/WDR5	4
MF	GO:0008757	S-adenosylmethionine-dependent methyltransferase activity	4/25	155/17697	6.20435e-05	0.000542881	0.00024899	KMT2A/RBBP5/ASH2L/WDR5	4
MF	GO:0043995	histone acetyltransferase activity (H4-K5 specific)	2/25	10/17697	8.56205e-05	0.000630888	0.000289355	WDR5/PHF20	2
MF	GO:0043996	histone acetyltransferase activity (H4-K8 specific)	2/25	10/17697	8.56205e-05	0.000630888	0.000289355	WDR5/PHF20	2
MF	GO:0046972	histone acetyltransferase activity (H4-K16 specific)	2/25	10/17697	8.56205e-05	0.000630888	0.000289355	WDR5/PHF20	2
MF	GO:0035064	methylated histone binding	3/25	65/17697	0.000102667	0.00066536	0.000305165	RBBP5/WDR5/KDM7A	3
MF	GO:0140034	methylation-dependent protein binding	3/25	65/17697	0.000102667	0.00066536	0.000305165	RBBP5/WDR5/KDM7A	3
MF	GO:0001094	TFIID-class transcription factor complex binding	2/25	11/17697	0.000104557	0.00066536	0.000305165	RUVBL1/RUVBL2	2
MF	GO:0042393	histone binding	4/25	197/17697	0.000156863	0.000954819	0.000437925	KMT2A/RBBP5/WDR5/KDM7A	4
MF	GO:0051117	ATPase binding	3/25	80/17697	0.00019043	0.00111084	0.000509485	ESR1/RUVBL1/RUVBL2	3
MF	GO:0008168	methyltransferase activity	4/25	215/17697	0.000219328	0.00122305	0.000560947	KMT2A/RBBP5/ASH2L/WDR5	4
MF	GO:0023026	MHC class II protein complex binding	2/25	16/17697	0.000227138	0.00122305	0.000560947	HSP90AA1/HSP90AB1	2
MF	GO:0016741	transferase activity, transferring one-carbon groups	4/25	226/17697	0.000265354	0.00137591	0.000631057	KMT2A/RBBP5/ASH2L/WDR5	4
MF	GO:0070182	DNA polymerase binding	2/25	19/17697	0.000322831	0.00161416	0.000740327	HSP90AA1/HSP90AB1	2
MF	GO:0010485	H4 histone acetyltransferase activity	2/25	21/17697	0.000395773	0.00191063	0.000876304	WDR5/PHF20	2
MF	GO:0042826	histone deacetylase binding	3/25	111/17697	0.000499491	0.00233096	0.00106909	HSP90AA1/HSP90AB1/KLF4	3
MF	GO:0023023	MHC protein complex binding	2/25	25/17697	0.000563436	0.00254455	0.00116705	HSP90AA1/HSP90AB1	2
MF	GO:0031490	chromatin DNA binding	3/25	119/17697	0.000612019	0.00267758	0.00122807	CENPA/RUVBL2/KDM6B	3
MF	GO:0032452	histone demethylase activity	2/25	27/17697	0.00065808	0.00279185	0.00128047	KDM6B/KDM7A	2
MF	GO:0097718	disordered domain specific binding	2/25	33/17697	0.000984806	0.00405508	0.00185985	HSP90AA1/HSP90AB1	2
MF	GO:0032451	demethylase activity	2/25	37/17697	0.00123791	0.00495163	0.00227105	KDM6B/KDM7A	2
MF	GO:0043531	ADP binding	2/25	38/17697	0.00130555	0.00507714	0.00232861	RUVBL1/RUVBL2	2
MF	GO:0001221	transcription cofactor binding	2/25	43/17697	0.00166974	0.00631793	0.0028977	ESR1/KLF4	2
MF	GO:0048156	tau protein binding	2/25	45/17697	0.00182745	0.0067327	0.00308793	HSP90AA1/HSP90AB1	2
MF	GO:0016887	ATPase activity	4/25	384/17697	0.00192402	0.00690673	0.00316775	HSP90AA1/HSP90AB1/RUVBL1/RUVBL2	4
MF	GO:0045309	protein phosphorylated amino acid binding	2/25	51/17697	0.00234136	0.00819476	0.0037585	NEDD4/LEO1	2
MF	GO:0001228	DNA-binding transcription activator activity, RNA polymerase II-specific	4/25	439/17697	0.00312509	0.0106711	0.00489424	ESR1/RBPJ/KLF4/RBPJL	4
MF	GO:0004402	histone acetyltransferase activity	2/25	64/17697	0.00366077	0.0122026	0.00559666	WDR5/PHF20	2
MF	GO:0061733	peptide-lysine-N-acetyltransferase activity	2/25	66/17697	0.00388829	0.0126596	0.00580626	WDR5/PHF20	2
MF	GO:0034212	peptide N-acetyltransferase activity	2/25	75/17697	0.00499139	0.0158817	0.00728409	WDR5/PHF20	2
MF	GO:0070063	RNA polymerase binding	2/25	76/17697	0.00512187	0.0159347	0.0073084	NEDD4/LEO1	2
MF	GO:0003678	DNA helicase activity	2/25	81/17697	0.00579771	0.0176452	0.00809291	RUVBL1/RUVBL2	2
MF	GO:0051219	phosphoprotein binding	2/25	83/17697	0.00607889	0.0181073	0.00830486	NEDD4/LEO1	2
MF	GO:0008080	N-acetyltransferase activity	2/25	90/17697	0.00711122	0.0207411	0.00951282	WDR5/PHF20	2
MF	GO:0051213	dioxygenase activity	2/25	91/17697	0.00726476	0.0207565	0.00951988	KDM6B/KDM7A	2
MF	GO:0000980	RNA polymerase II distal enhancer sequence-specific DNA binding	2/25	99/17697	0.00854684	0.0239312	0.0109759	KMT2A/RUVBL2	2
MF	GO:0044389	ubiquitin-like protein ligase binding	3/25	308/17697	0.0090427	0.0248231	0.011385	HSP90AA1/HSP90AB1/ITCH	3
MF	GO:0016407	acetyltransferase activity	2/25	110/17697	0.0104629	0.0281693	0.0129197	WDR5/PHF20	2
MF	GO:0016410	N-acyltransferase activity	2/25	113/17697	0.0110156	0.0290977	0.0133456	WDR5/PHF20	2
MF	GO:0001158	enhancer sequence-specific DNA binding	2/25	119/17697	0.012159	0.0309502	0.0141952	KMT2A/RUVBL2	2
MF	GO:0031072	heat shock protein binding	2/25	119/17697	0.012159	0.0309502	0.0141952	HSP90AB1/DNAJA2	2
MF	GO:0035326	enhancer binding	2/25	133/17697	0.0150199	0.0375499	0.0172221	KMT2A/RUVBL2	2
MF	GO:0045236	CXCR chemokine receptor binding	1/25	11/17697	0.0154344	0.037909	0.0173868	ITCH	1
MF	GO:0032454	histone demethylase activity (H3-K9 specific)	1/25	13/17697	0.018216	0.0432243	0.0198247	KDM7A	1
MF	GO:0039706	co-receptor binding	1/25	13/17697	0.018216	0.0432243	0.0198247	HFE	1
MF	GO:0004386	helicase activity	2/25	163/17697	0.0220173	0.0513736	0.0235623	RUVBL1/RUVBL2	2
MF	GO:0035014	phosphatidylinositol 3-kinase regulator activity	1/25	17/17697	0.0237565	0.0545231	0.0250068	KLF4	1
MF	GO:0070064	proline-rich region binding	1/25	18/17697	0.0251369	0.0567608	0.0260331	NEDD4	1
MF	GO:0031690	adrenergic receptor binding	1/25	19/17697	0.0265155	0.0571103	0.0261934	NEDD4	1
MF	GO:0070577	lysine-acetylated histone binding	1/25	19/17697	0.0265155	0.0571103	0.0261934	KMT2A	1
MF	GO:0140033	acetylation-dependent protein binding	1/25	19/17697	0.0265155	0.0571103	0.0261934	KMT2A	1
MF	GO:0050750	low-density lipoprotein particle receptor binding	1/25	21/17697	0.029267	0.0620815	0.0284735	HSP90B1	1
MF	GO:0001223	transcription coactivator binding	1/25	23/17697	0.032011	0.0668887	0.0306783	ESR1	1
MF	GO:0019207	kinase regulator activity	2/25	207/17697	0.0342407	0.07022	0.0322062	HSP90AB1/KLF4	2
MF	GO:0001671	ATPase activator activity	1/25	25/17697	0.0347476	0.07022	0.0322062	DNAJA2	1
MF	GO:0140097	catalytic activity, acting on DNA	2/25	213/17697	0.036074	0.07022	0.0322062	RUVBL1/RUVBL2	2
MF	GO:0008327	methyl-CpG binding	1/25	26/17697	0.0361131	0.07022	0.0322062	WDR77	1
MF	GO:0070325	lipoprotein particle receptor binding	1/25	26/17697	0.0361131	0.07022	0.0322062	HSP90B1	1
MF	GO:0061630	ubiquitin protein ligase activity	2/25	221/17697	0.0385769	0.0739831	0.0339321	NEDD4/ITCH	2
MF	GO:0061659	ubiquitin-like protein ligase activity	2/25	230/17697	0.0414706	0.0784578	0.0359844	NEDD4/ITCH	2
MF	GO:0016747	transferase activity, transferring acyl groups other than amino-acyl groups	2/25	232/17697	0.0421246	0.0786326	0.0360646	WDR5/PHF20	2
MF	GO:0005164	tumor necrosis factor receptor binding	1/25	31/17697	0.0429129	0.0790501	0.0362561	TRAP1	1
MF	GO:0000979	RNA polymerase II core promoter sequence-specific DNA binding	1/25	34/17697	0.0469707	0.0854012	0.039169	RUVBL2	1
MF	GO:0001103	RNA polymerase II repressing transcription factor binding	1/25	35/17697	0.0483196	0.0867274	0.0397772	RBPJ	1
MF	GO:0017080	sodium channel regulator activity	1/25	36/17697	0.0496666	0.0880168	0.0403686	NEDD4	1
MF	GO:0008200	ion channel inhibitor activity	1/25	37/17697	0.0510119	0.0892708	0.0409438	NEDD4	1
MF	GO:0016248	channel inhibitor activity	1/25	38/17697	0.0523553	0.0904907	0.0415032	NEDD4	1
MF	GO:0016746	transferase activity, transferring acyl groups	2/25	264/17697	0.0531076	0.0906715	0.0415862	WDR5/PHF20	2
MF	GO:0060590	ATPase regulator activity	1/25	40/17697	0.0550367	0.0928329	0.0425775	DNAJA2	1
MF	GO:0030331	estrogen receptor binding	1/25	42/17697	0.0577107	0.0961846	0.0441147	ESR1	1
MF	GO:0001664	G protein-coupled receptor binding	2/25	280/17697	0.0589455	0.0968923	0.0444393	NEDD4/ITCH	2
MF	GO:0042623	ATPase activity, coupled	2/25	284/17697	0.060439	0.0968923	0.0444393	HSP90AA1/HSP90AB1	2
MF	GO:0005126	cytokine receptor binding	2/25	286/17697	0.0611907	0.0968923	0.0444393	TRAP1/ITCH	2
MF	GO:0001046	core promoter sequence-specific DNA binding	1/25	45/17697	0.0617082	0.0968923	0.0444393	RUVBL2	1
MF	GO:0016706	oxidoreductase activity, acting on paired donors, with incorporation or reduction of molecular oxygen, 2-oxoglutarate as one donor, and incorporation of one atom each of oxygen into both donors	1/25	45/17697	0.0617082	0.0968923	0.0444393	KDM7A	1
MF	GO:0031625	ubiquitin protein ligase binding	2/25	290/17697	0.062704	0.0968923	0.0444393	HSP90AA1/HSP90AB1	2
MF	GO:0032813	tumor necrosis factor receptor superfamily binding	1/25	46/17697	0.0630371	0.0968923	0.0444393	TRAP1	1
MF	GO:0004879	nuclear receptor activity	1/25	47/17697	0.0643642	0.0968923	0.0444393	ESR1	1
MF	GO:0098531	transcription factor activity, direct ligand regulated sequence-specific DNA binding	1/25	47/17697	0.0643642	0.0968923	0.0444393	ESR1	1
MF	GO:1990841	promoter-specific chromatin binding	1/25	48/17697	0.0656894	0.0978353	0.0448718	KLF4	1
KEGG	hsa04141	Protein processing in endoplasmic reticulum	5/17	171/8076	2.021e-05	0.000767979	0.000446747	HSP90AA1/HSP90AB1/HSP90B1/DNAJA2/UBQLN1	5
KEGG	hsa04915	Estrogen signaling pathway	4/17	138/8076	0.000163424	0.00310506	0.00180627	ESR1/HSP90AA1/HSP90AB1/HSP90B1	4
KEGG	hsa04934	Cushing syndrome	4/17	155/8076	0.000255652	0.00323826	0.00188375	KMT2A/RBBP5/ASH2L/WDR5	4
KEGG	hsa04657	IL-17 signaling pathway	3/17	94/8076	0.000922613	0.00768252	0.00446906	HSP90AA1/HSP90AB1/HSP90B1	3
KEGG	hsa05215	Prostate cancer	3/17	97/8076	0.00101086	0.00768252	0.00446906	HSP90AA1/HSP90AB1/HSP90B1	3
KEGG	hsa05418	Fluid shear stress and atherosclerosis	3/17	139/8076	0.00284297	0.0180055	0.0104741	HSP90AA1/HSP90AB1/HSP90B1	3
KEGG	hsa04330	Notch signaling pathway	2/17	53/8076	0.00539602	0.0292927	0.0170401	RBPJ/RBPJL	2
KEGG	hsa05169	Epstein-Barr virus infection	3/17	202/8076	0.00809243	0.038439	0.0223607	RBPJ/NEDD4/RBPJL	3
KEGG	hsa04612	Antigen processing and presentation	2/17	78/8076	0.0114019	0.0481416	0.0280048	HSP90AA1/HSP90AB1	2
KEGG	hsa05132	Salmonella infection	3/17	249/8076	0.014297	0.0539659	0.0313929	HSP90AA1/HSP90AB1/HSP90B1	3
KEGG	hsa04658	Th1 and Th2 cell differentiation	2/17	92/8076	0.0156217	0.0539659	0.0313929	RBPJ/RBPJL	2
KEGG	hsa04914	Progesterone-mediated oocyte maturation	2/17	100/8076	0.0182918	0.0579239	0.0336954	HSP90AA1/HSP90AB1	2
KEGG	hsa04659	Th17 cell differentiation	2/17	107/8076	0.0207763	0.0607307	0.0353281	HSP90AA1/HSP90AB1	2
KEGG	hsa04120	Ubiquitin mediated proteolysis	2/17	140/8076	0.0342299	0.0853989	0.049678	NEDD4/ITCH	2
KEGG	hsa05017	Spinocerebellar ataxia	2/17	143/8076	0.0355867	0.0853989	0.049678	RBPJ/RBPJL	2
KEGG	hsa04151	PI3K-Akt signaling pathway	3/17	354/8076	0.0359574	0.0853989	0.049678	HSP90AA1/HSP90AB1/HSP90B1	3
KEGG	hsa04217	Necroptosis	2/17	159/8076	0.0431711	0.0965002	0.0561359	HSP90AA1/HSP90AB1	2
