# Supplementary material for: A Pan-Cancer Analysis Revealing the Dual Roles of Lysine (K)-Specific Demethylase 6B in Tumorigenesis and Immunity
Source: Front Genet. 2022 Jun 14;13:912003. doi: 10.3389/fgene.2022.912003 (PMC9246050; doi:10.3389/fgene.2022.912003)
Supplement: Supplementary file 3 [file Table1.xlsx]

## Sheet: TBM
Cancer	Pearson correlation coefficient	P-value
BRCA	-0.197	3.83e-10
LIHC	-0.263	2.52e-06
HNSC	0.139	0.00210663
UCEC	0.128	0.00380676
THYM	-0.225	0.0151208
PAAD	-0.179	0.0236912
SKCM	-0.102	0.027396
COAD	0.118	0.0274142
KIRP	0.122	0.0443067
DLBC	-0.308	0.0640993
STAD	-0.086	0.0975064
THCA	-0.075	0.0987134
MESO	0.175	0.121376
READ	0.132	0.148736
ACC	0.155	0.174084
TGCT	-0.079	0.376267
LGG	0.035	0.43811
UCS	-0.101	0.457411
CESC	0.058	0.47898
CHOL	-0.114	0.507379
LUSC	-0.03	0.517362
KIRC	-0.033	0.531971
GBM	0.043	0.599641
LAML	-0.049	0.616843
ESCA	-0.038	0.639003
KICH	-0.055	0.665578
SARC	-0.028	0.675026
BLCA	-0.014	0.776132
PRAD	-0.012	0.800216
PCPG	0.013	0.864198
UVM	-0.011	0.921813
OV	0.005	0.938048
LUAD	-0.002	0.962151

## Sheet: MSI
Cancer	Pearson correlation coefficient	P-value
LUSC	0.414	7.52488e-22
LUAD	0.268	7.30307e-10
DLBC	-0.562	3.18418e-05
GBM	0.212	0.00888922
COAD	0.107	0.0270452
UCEC	0.091	0.0357456
READ	-0.159	0.0510682
LAML	-0.159	0.0908189
OV	0.086	0.154866
PRAD	0.059	0.193272
SARC	-0.081	0.195575
TGCT	0.111	0.201803
UCS	-0.164	0.225709
MESO	0.118	0.28984
KIRP	-0.062	0.293644
THYM	-0.095	0.304399
ACC	0.11	0.333256
LGG	0.041	0.360659
KICH	0.104	0.407965
PAAD	-0.059	0.437637
PCPG	0.058	0.441868
CHOL	0.13	0.447497
BLCA	-0.034	0.494611
SKCM	-0.031	0.499428
STAD	-0.033	0.522094
ESCA	-0.049	0.53438
HNSC	-0.025	0.576473
KIRC	-0.024	0.667676
LIHC	-0.015	0.776915
THCA	-0.009	0.84599
CESC	0.008	0.885201
UVM	-0.013	0.911504
BRCA	0.002	0.947482
